# Supplementary material for: Siah2 control of T-regulatory cells limits anti-tumor immunity
Source: Nat Commun. 2020 Jan 7;11:99. doi: 10.1038/s41467-019-13826-7 (PMC6946684; doi:10.1038/s41467-019-13826-7)
Supplement: Supplementary file 3 — Source Data [file 41467_2019_13826_MOESM3_ESM.xlsx]

## Sheet: Figure 1a
days after injection	WT n=14														siah2-/- n=14
6	65.3846	43.9089	37.1243	20.5574	69.6349	19.3753	16.6328	0	46.2127	34.9615	33.772	75.653	18.993	46.8142	14.5352	5.96247	23.3266	22.6984	21.7338	40.1667	17.9229	12.1529	32.1842	34.6636	40.9115	33.7812	40.3103	42.5618
10	360.601	435.85	157.204	176.496	510.602	80.3135	314.462	134.636	338.73	130.759	143.486	304.041	147.382	245.588	66.4795	117.709	157.341	185.441	175.833	97.1028	39.7422	112.25	208.391	53.0611	72.5765	60.8678	40.9709	82.8066
13	465.289	498.093	291.516	363.57	929.447	20.6208	474.693	216.967	483.646	79.1511	281.481	402.982	364.988	535.499	23.616	226.051	238.603	402.459	171.786	189.132	17.3826	172.161	231.258	0	36.1857	22.235	0	89.1415
17	918.111	448.154	335.928	648.439	1057.75	0	905.556	214.001	822.473	41.0377	524.697	687.951	956.603	866.329	0	414.144	365.273	360.415	411.448	376.516	0	313.334	335.237	0	26.8668	0	0	252.76

## Sheet: Figure 1c
Gene Name	Annotation	Accession #	Probe Name	Class Name	siah2KO	StDev of siah2KO	siah2WT	StDev of siah2WT	siah2KO vs. siah2WT	DE Call of: siah2KO vs. siah2WT	P value of: siah2KO vs. siah2WT	t-statistic of: siah2KO vs. siah2WT	Lower 95% CI of: siah2KO vs. siah2WT	Upper 95% CI of: siah2KO vs. siah2WT
A2m		NM_175628.3	NM_175628.3:2128	Endogenous	7.49	5.93	4.56	3.38	1.64	N/A	0.275928	1.17289	-1.65	4.45
Abca1		NM_013454.3	NM_013454.3:6865	Endogenous	897.5	230.34	746.03	151.14	1.2	N/A	0.253222	1.24186	-1.18	1.71
Abcb1a		NM_011076.1	NM_011076.1:2600	Endogenous	335.54	45.47	162.55	7.02	2.06	N/A	0.00013437	11.1394	1.72	2.47
Abcg1		NM_009593.1	NM_009593.1:295	Endogenous	870.82	226.14	496.86	72.57	1.75	N/A	0.00321795	4.56401	1.3	2.37
Abl1		NM_009594.4	NM_009594.4:1378	Endogenous	328.31	19.15	384.62	25.7	-1.17	N/A	0.00441383	-3.93658	-1.29	-1.07
Ada		NM_007398.3	NM_007398.3:795	Endogenous	91.74	18.53	78.44	3.28	1.17	N/A	0.148126	1.75486	-1.1	1.5
Adora2a		NM_009630.2	NM_009630.2:2306	Endogenous	12.5	4.62	9.56	4.72	1.31	N/A	0.346296	1.00641	-1.44	2.45
Aicda		NM_009645.2	NM_009645.2:552	Endogenous	1.28	0.24	1.3	0.79	-1.02	N/A	0.946143	-0.0707751	-1.77	1.71
Aire		NM_009646.1	NM_009646.1:656	Endogenous	4.36	4.64	2.24	1.38	1.95	N/A	0.223261	1.33629	-1.74	6.61
Akt3		NM_011785.3	NM_011785.3:2494	Endogenous	540.89	35.07	528.81	15.21	1.02	N/A	0.50388	0.714742	-1.06	1.11
Alcam		NM_009655.1	NM_009655.1:2605	Endogenous	315.28	35.41	279.81	22.18	1.13	N/A	0.0838074	2.00075	-1.02	1.3
Ambp		NM_007443.3	NM_007443.3:410	Endogenous	1.85	0.98	1.4	1.35	1.33	N/A	0.414666	0.866332	-1.63	2.88
Amica1		NM_001005421.4	NM_001005421.4:1002	Endogenous	215	67.51	190.25	44.86	1.13	N/A	0.509409	0.693296	-1.34	1.71
Angpt1		NM_009640.3	NM_009640.3:1350	Endogenous	20.61	5.5	24.06	5.21	-1.17	N/A	0.316172	-1.07258	-1.64	1.2
Angpt2		NM_007426.3	NM_007426.3:2020	Endogenous	273.86	20.97	188.81	25.25	1.45	N/A	0.00157845	5.32272	1.22	1.72
Anp32b		NM_130889.2	NM_130889.2:480	Endogenous	4340.9	202.55	4078.42	255.94	1.06	N/A	0.112586	1.80009	-1.02	1.16
Anxa1		NM_010730.2	NM_010730.2:400	Endogenous	3160.94	153.58	4943.5	365.44	-1.56	N/A	7.34e-06	-11.4949	-1.71	-1.43
Apoe		NM_009696.3	NM_009696.3:129	Endogenous	6812.7	1856	11167.1	1534.15	-1.64	N/A	0.011054	-3.58816	-2.3	-1.17
App		NM_007471.2	NM_007471.2:511	Endogenous	2659.08	298.82	2613.76	230.95	1.02	N/A	0.799448	0.263366	-1.15	1.19
Arg1		NM_007482.3	NM_007482.3:626	Endogenous	2828.55	1671.87	677.89	440.46	4.17	N/A	0.0102398	3.33998	1.52	11.47
Arg2		NM_009705.2	NM_009705.2:249	Endogenous	28.26	22.92	7.8	4.57	3.62	N/A	0.0116423	3.2724	1.43	9.18
Atf1		NM_007497.3	NM_007497.3:1216	Endogenous	186.27	9.29	157.68	14.41	1.18	N/A	0.0128023	3.48482	1.05	1.33
Atf2		NM_001284371.1	NM_001284371.1:1392	Endogenous	272.38	26.65	240.98	15.3	1.13	N/A	0.0504002	2.35562	-1	1.28
Atg10		NM_025770.3	NM_025770.3:46	Endogenous	78.74	9.33	76.3	6.8	1.03	N/A	0.644869	0.480614	-1.13	1.2
Atg12		NM_026217.1	NM_026217.1:1800	Endogenous	279.01	19.74	297.5	15.09	-1.07	N/A	0.148085	-1.61982	-1.17	1.03
Atg16l1		NM_001205391.1	NM_001205391.1:280	Endogenous	319.41	17.35	269.01	9.84	1.19	N/A	0.00062005	5.86562	1.11	1.27
Atg5		NM_053069.5	NM_053069.5:2142	Endogenous	179.17	22.8	165.95	17.85	1.08	N/A	0.324044	1.05165	-1.1	1.28
Atg7		NM_028835.1	NM_028835.1:855	Endogenous	184.77	28.07	164.62	17.59	1.12	N/A	0.203073	1.39863	-1.08	1.36
Atm		NM_007499.2	NM_007499.2:5543	Endogenous	255.68	33.13	231.34	25.62	1.11	N/A	0.222482	1.32668	-1.08	1.32
Axl		NM_009465.3	NM_009465.3:3820	Endogenous	2716.32	83.51	2982.43	157.68	-1.1	N/A	0.0133724	-3.39072	-1.17	-1.03
Batf		NM_016767.2	NM_016767.2:750	Endogenous	70.99	7.05	56.04	10.64	1.27	N/A	0.0444912	2.51159	1.01	1.6
Bax		NM_007527.3	NM_007527.3:735	Endogenous	214	13.67	184.52	13.51	1.16	N/A	0.00930753	3.42616	1.05	1.28
Bcl10		NM_009740.1	NM_009740.1:1168	Endogenous	551.03	43.01	514.45	47.71	1.07	N/A	0.237554	1.2816	-1.06	1.22
Bcl2		NM_009741.3	NM_009741.3:1844	Endogenous	69.21	21.51	61.56	13.06	1.12	N/A	0.480627	0.741955	-1.29	1.63
Bcl2l1		NM_009743.4	NM_009743.4:200	Endogenous	625.59	71.44	531.41	53.13	1.18	N/A	0.0435728	2.40789	1	1.38
Bcl6		NM_009744.3	NM_009744.3:185	Endogenous	185.55	25.01	131.17	14.95	1.41	N/A	0.00241854	4.39155	1.17	1.71
Bid		NM_007544.3	NM_007544.3:1307	Endogenous	202.15	29	129.54	9.43	1.56	N/A	0.00085326	6.24281	1.3	1.87
Birc5		NM_009689.2	NM_009689.2:237	Endogenous	195.29	28.27	213.56	14.07	-1.09	N/A	0.225836	-1.35363	-1.3	1.08
Blk		NM_007549.2	NM_007549.2:2198	Endogenous	1.28	0.24	1.24	0.14	1.03	N/A	0.759349	0.31878	-1.24	1.32
Blnk		NM_008528.4	NM_008528.4:1546	Endogenous	116	26.22	135.52	16.64	-1.17	N/A	0.189514	-1.4663	-1.51	1.11
Bmi1		NM_007552.4	NM_007552.4:3354	Endogenous	134.32	11.91	202.24	14.52	-1.51	N/A	5.793e-05	-8.06113	-1.7	-1.34
Bst1		NM_009763.3	NM_009763.3:854	Endogenous	442.5	194.71	113.54	21.12	3.9	N/A	0.00086805	6.65678	2.3	6.59
Bst2		NM_198095.2	NM_198095.2:468	Endogenous	4518.78	555.8	2663.86	532.31	1.7	N/A	0.00137324	5.1511	1.32	2.18
Btk		NM_013482.2	NM_013482.2:2255	Endogenous	157.55	41.62	137.71	12.66	1.14	N/A	0.279012	1.20949	-1.16	1.52
Btla		NM_001037719.2	NM_001037719.2:24	Endogenous	6.83	5.01	14.92	5.31	-2.19	N/A	0.118109	-1.83921	-6.52	1.36
C1qa		NM_007572.2	NM_007572.2:566	Endogenous	6429.32	1214.42	5537.03	624.45	1.16	N/A	0.157342	1.58654	-1.08	1.46
C1qb		NM_009777.2	NM_009777.2:865	Endogenous	5726.05	1003.24	4622.54	520.84	1.24	N/A	0.0470306	2.38742	1	1.53
C1qbp		NM_007573.2	NM_007573.2:630	Endogenous	1496.81	96.14	1206.89	34.76	1.24	N/A	0.00061646	6.89191	1.14	1.34
C1ra		NM_023143.3	NM_023143.3:1923	Endogenous	609.25	151.21	379.04	74.08	1.61	N/A	0.0138622	3.26948	1.13	2.29
C1s1		NM_144938.2	NM_144938.2:2490	Endogenous	202.58	50.02	118.65	24.98	1.71	N/A	0.00698425	3.67197	1.21	2.41
C2		NM_013484.2	NM_013484.2:2359	Endogenous	121.62	22.41	46.47	17.84	2.62	N/A	0.0024218	5.16955	1.62	4.22
C3		NM_009778.2	NM_009778.2:285	Endogenous	979.11	313.42	637.83	127.89	1.54	N/A	0.0475587	2.48055	1.01	2.34
C3ar1		NM_009779.2	NM_009779.2:555	Endogenous	1559.93	275.57	859.85	164.83	1.81	N/A	0.00073819	5.32696	1.39	2.36
C4b		NM_009780.2	NM_009780.2:491	Endogenous	862.25	209.99	585.41	145.69	1.47	N/A	0.0466291	2.35369	-1	2.17
C5ar1		NM_007577.3	NM_007577.3:595	Endogenous	867.54	129.45	499.16	63.3	1.74	N/A	0.00019791	6.48972	1.42	2.13
C6		NM_016704.2	NM_016704.2:170	Endogenous	26.13	11.67	32.83	12.75	-1.26	N/A	0.431171	-0.833328	-2.4	1.52
C7		XM_356827.6	XM_356827.6:215	Endogenous	3.49	1.58	2.06	2.66	1.7	N/A	0.267534	1.2355	-1.77	5.13
C8a		NM_146148.2	NM_146148.2:1022	Endogenous	1.42	0.62	1.06	0.14	1.35	N/A	0.144283	1.73476	-1.2	2.17
C8b		NM_133882.2	NM_133882.2:1200	Endogenous	6.86	3	10.68	6.2	-1.56	N/A	0.208773	-1.37242	-3.34	1.38
C8g		NM_027062.1	NM_027062.1:770	Endogenous	4.77	2.07	5.12	2.09	-1.07	N/A	0.769443	-0.30354	-1.86	1.61
C9		NM_013485.1	NM_013485.1:226	Endogenous	1.28	0.24	1.06	0.14	1.21	N/A	0.0992559	1.90067	-1.06	1.54
CD209e		NM_130905.2	NM_130905.2:696	Endogenous	2.43	3.75	4.19	14.37	-1.72	N/A	0.502685	-0.705318	-10.62	3.59
Camp		NM_009921.2	NM_009921.2:355	Endogenous	1.92	1.57	1.66	1.39	1.16	N/A	0.73191	0.354882	-2.27	3.03
Card11		NM_175362.2	NM_175362.2:545	Endogenous	138.55	26.11	85.7	22.53	1.62	N/A	0.0108502	3.4097	1.16	2.26
Card9		NM_001037747.1	NM_001037747.1:210	Endogenous	16.11	7.75	18.29	2.98	-1.14	N/A	0.566141	-0.614834	-2.01	1.56
Casp1		NM_009807.2	NM_009807.2:259	Endogenous	985.89	125.16	653.71	54.26	1.51	N/A	0.00070372	5.86043	1.27	1.79
Casp3		NM_009810.2	NM_009810.2:630	Endogenous	1176.92	47.67	1336.95	103.96	-1.14	N/A	0.0151694	-3.34307	-1.25	-1.03
Casp8		NM_009812.2	NM_009812.2:1463	Endogenous	866.92	77.21	641.86	39.47	1.35	N/A	0.00035165	6.31886	1.21	1.51
Ccl1		NM_011329.2	NM_011329.2:145	Endogenous	19.5	15.54	51.66	15.9	-2.65	N/A	0.011602	-3.5257	-5.21	-1.35
Ccl11		NM_011330.3	NM_011330.3:430	Endogenous	322.35	132.22	96.95	15.13	3.32	N/A	0.00173661	6.00042	1.99	5.56
Ccl12		NM_011331.2	NM_011331.2:56	Endogenous	622.72	126.52	761.34	170.32	-1.22	N/A	0.182633	-1.47061	-1.69	1.13
Ccl17		NM_011332.2	NM_011332.2:247	Endogenous	4.65	12.21	69.83	55.13	-15.02	N/A	0.0123605	-3.76576	-95.53	-2.36
Ccl19		NM_011888.2	NM_011888.2:465	Endogenous	9.65	4.94	10.67	2.45	-1.11	N/A	0.717762	-0.381238	-2.17	1.78
Ccl2		NM_011333.3	NM_011333.3:415	Endogenous	16065	4030.94	5565.49	978.67	2.89	N/A	4.296e-05	8.38574	2.14	3.89
Ccl20		NM_016960.1	NM_016960.1:120	Endogenous	1.28	0.24	1.44	1.81	-1.13	N/A	0.722861	-0.377285	-2.77	2.17
Ccl21a		NM_011124.4	NM_011124.4:170	Endogenous	32.1	22.98	46.41	34.42	-1.45	N/A	0.371819	-0.947561	-3.63	1.74
Ccl22		NM_009137.2	NM_009137.2:1096	Endogenous	64.68	32.11	169.59	44.32	-2.62	N/A	0.00773772	-3.92501	-4.78	-1.44
Ccl24		NM_019577.4	NM_019577.4:335	Endogenous	38.96	179.3	95.88	60.24	-2.46	N/A	0.439336	-0.842485	-47.9	7.91
Ccl25		NM_009138.3	NM_009138.3:316	Endogenous	23.66	9.13	31.06	3.38	-1.31	N/A	0.21111	-1.45262	-2.21	1.28
Ccl26		NM_001013412.2	NM_001013412.2:140	Endogenous	4.12	3.68	1.82	1.18	2.27	N/A	0.0919862	1.92994	-1.2	6.18
Ccl27a		NM_001048179.1	NM_001048179.1:265	Endogenous	3.01	1.59	3.28	1.39	-1.09	N/A	0.812536	-0.245161	-2.42	2.05
Ccl28		NM_020279.3	NM_020279.3:234	Endogenous	2.78	4.33	2.49	2.59	1.12	N/A	0.855634	0.188251	-3.62	4.52
Ccl3		NM_011337.1	NM_011337.1:60	Endogenous	157.79	33.61	38.09	12.02	4.14	N/A	4.565e-05	8.44669	2.78	6.17
Ccl4		NM_013652.1	NM_013652.1:140	Endogenous	150.47	20.1	31.91	8	4.72	N/A	5e-06	12.8465	3.51	6.34
Ccl5		NM_013653.3	NM_013653.3:240	Endogenous	1552.18	335.27	764.6	122.91	2.03	N/A	0.00043039	5.84734	1.52	2.7
Ccl6		NM_009139.2	NM_009139.2:825	Endogenous	397.96	126.53	361.42	83.38	1.1	N/A	0.618028	0.521439	-1.41	1.7
Ccl7		NM_013654.2	NM_013654.2:215	Endogenous	803.7	142.91	298.56	73.87	2.69	N/A	0.00023894	7.07974	1.91	3.79
Ccl8		NM_021443.2	NM_021443.2:150	Endogenous	5908.09	1854.04	6032.92	1676.4	-1.02	N/A	0.924562	-0.0978016	-1.69	1.62
Ccl9		NM_011338.2	NM_011338.2:1125	Endogenous	1783.1	394.6	1987.5	232.42	-1.11	N/A	0.380511	-0.944992	-1.48	1.19
Ccnd3		NM_007632.2	NM_007632.2:1311	Endogenous	224.08	16.33	236.32	15.99	-1.05	N/A	0.267694	-1.19165	-1.17	1.05
Ccr1		NM_009912.4	NM_009912.4:1526	Endogenous	506.11	115.22	395.18	40.03	1.28	N/A	0.0669378	2.26665	-1.03	1.7
Ccr2		NM_009915.2	NM_009915.2:2965	Endogenous	1190.04	264.84	1303.91	105.83	-1.1	N/A	0.402916	-0.909018	-1.42	1.18
Ccr3		NM_009914.4	NM_009914.4:664	Endogenous	1.84	2.07	14.67	14.63	-7.98	N/A	0.00427122	-4.0071	-27.21	-2.34
Ccr4		NM_009916.2	NM_009916.2:394	Endogenous	2.05	2.85	8.58	5.61	-4.18	N/A	0.0139789	-3.19842	-12.01	-1.45
Ccr5		NM_009917.5	NM_009917.5:1340	Endogenous	956.91	238.32	478.38	78.4	2	N/A	0.00075752	5.59598	1.49	2.68
Ccr6		NM_001190333.1	NM_001190333.1:660	Endogenous	1.56	1.29	3.88	4.49	-2.48	N/A	0.098506	-1.92043	-7.91	1.28
Ccr7		NM_007719.2	NM_007719.2:755	Endogenous	116.88	59.03	183.86	46.76	-1.57	N/A	0.104475	-1.89235	-2.83	1.14
Ccr8		NM_007720.2	NM_007720.2:426	Endogenous	12.13	3.96	14.03	5.42	-1.16	N/A	0.485557	-0.731694	-1.85	1.38
Ccr9		NM_009913.6	NM_009913.6:820	Endogenous	14.89	8.21	21.08	4.84	-1.42	N/A	0.222493	-1.38755	-2.7	1.35
Ccrl2		NM_017466.4	NM_017466.4:655	Endogenous	100.38	49.9	43.95	13.39	2.28	N/A	0.0088731	3.60643	1.3	4
Cd14		NM_009841.3	NM_009841.3:235	Endogenous	271.87	66.94	164.05	15.52	1.66	N/A	0.00597468	4.4667	1.24	2.22
Cd160		NM_001163496.1	NM_001163496.1:416	Endogenous	38.4	12.45	28.92	1.51	1.33	N/A	0.137374	1.83446	-1.16	2.04
Cd163		NM_053094.2	NM_053094.2:3225	Endogenous	33.57	7.66	124.07	53.84	-3.7	N/A	0.00073123	-6.14395	-6.22	-2.2
Cd164		NM_016898.2	NM_016898.2:688	Endogenous	3720.38	566.71	2902.36	129.34	1.28	N/A	0.0176529	3.57611	1.06	1.55
Cd180		NM_008533.2	NM_008533.2:860	Endogenous	958.39	295.58	436.62	158.99	2.19	N/A	0.00422366	3.98449	1.38	3.5
Cd19		NM_009844.2	NM_009844.2:1118	Endogenous	10.24	4.87	2.47	2.27	4.14	N/A	0.0102361	3.65943	1.6	10.71
Cd1d1		NM_007639.3	NM_007639.3:1340	Endogenous	109.07	52.51	79.21	19.74	1.38	N/A	0.19727	1.44441	-1.25	2.37
Cd1d2		NM_007640.2	NM_007640.2:438	Endogenous	7.48	8.12	2.05	1.56	3.64	N/A	0.0784174	2.09146	-1.25	16.52
Cd2		XM_006500959.1	XM_006500959.1:82	Endogenous	25.44	14.12	15.04	7.86	1.69	N/A	0.173964	1.49542	-1.36	3.88
Cd200		NM_010818.3	NM_010818.3:686	Endogenous	71.95	27.27	67.45	11.77	1.07	N/A	0.719173	0.377284	-1.46	1.66
Cd200r1		NM_021325.3	NM_021325.3:1090	Endogenous	139.28	38.64	100.37	12.61	1.39	N/A	0.0444826	2.55397	-1	1.93
Cd207		NM_144943.3	NM_144943.3:605	Endogenous	4.45	4.41	2.12	2.9	2.1	N/A	0.241813	1.26604	-1.9	8.34
Cd22		NM_001043317.2	NM_001043317.2:865	Endogenous	52.05	5.88	46.4	15.29	1.12	N/A	0.483099	0.757308	-1.36	1.71
Cd244		NM_018729.2	NM_018729.2:262	Endogenous	330.05	47.87	159.86	27.84	2.06	N/A	8.98e-05	7.34411	1.63	2.61
Cd247		NM_001113391.2	NM_001113391.2:215	Endogenous	95.15	42.69	60.95	12.9	1.56	N/A	0.0741433	2.16669	-1.09	2.65
Cd27		NM_001033126.2	NM_001033126.2:235	Endogenous	35.42	7.03	25.17	6.27	1.41	N/A	0.0411211	2.43637	1.01	1.96
Cd274		NM_021893.2	NM_021893.2:515	Endogenous	1921.54	823.18	464.06	82.16	4.14	N/A	0.0004376	7.17397	2.49	6.89
Cd276		NM_133983.4	NM_133983.4:1278	Endogenous	246.89	14.83	324.81	25.35	-1.32	N/A	0.00033335	-6.23945	-1.46	-1.19
Cd28		NM_007642.4	NM_007642.4:3304	Endogenous	13.9	7.8	8.21	1.7	1.69	N/A	0.0797416	2.15014	-1.11	3.18
Cd33		NM_001111058.1	NM_001111058.1:405	Endogenous	93.2	9.12	168.86	28.34	-1.81	N/A	0.0001761	-7.41436	-2.2	-1.49
Cd34		NM_001111059.1	NM_001111059.1:560	Endogenous	2719.04	327.71	2508.86	171.72	1.08	N/A	0.251546	1.26079	-1.08	1.27
Cd36		NM_007643.3	NM_007643.3:1520	Endogenous	173.96	96.14	57.05	8.76	3.05	N/A	0.00476119	4.85196	1.61	5.77
Cd37		NM_007645.4	NM_007645.4:180	Endogenous	187.6	28.28	185.74	30.56	1.01	N/A	0.919866	0.10384	-1.24	1.27
Cd38		NM_007646.4	NM_007646.4:1490	Endogenous	702.48	148.15	557.25	40.11	1.26	N/A	0.0605941	2.40998	-1.02	1.61
Cd3d		NM_013487.2	NM_013487.2:289	Endogenous	271.14	74.72	165.04	16.42	1.64	N/A	0.0129546	3.79588	1.14	2.36
Cd3e		NM_007648.4	NM_007648.4:380	Endogenous	103.49	36.8	59.22	15.62	1.75	N/A	0.0189623	3.01424	1.13	2.71
Cd3eap		NM_145822.2	NM_145822.2:1858	Endogenous	41	9.7	40.25	4.5	1.02	N/A	0.8876	0.147783	-1.35	1.4
Cd3g		NM_009850.2	NM_009850.2:430	Endogenous	304.79	66.09	159.56	23.83	1.91	N/A	0.00067732	5.80104	1.45	2.51
Cd4		NM_013488.2	NM_013488.2:950	Endogenous	54.65	10.67	66.84	11.71	-1.22	N/A	0.123313	-1.72482	-1.61	1.08
Cd40		NM_011611.2	NM_011611.2:1425	Endogenous	214.96	57.74	149.09	31.99	1.44	N/A	0.0384728	2.50518	1.02	2.04
Cd40lg		NM_011616.2	NM_011616.2:600	Endogenous	7.92	7.5	6.01	3.09	1.32	N/A	0.606618	0.5433	-2.8	4.87
Cd44		NM_009851.2	NM_009851.2:112	Endogenous	15.15	5.4	19.74	7.22	-1.3	N/A	0.308213	-1.0959	-2.31	1.36
Cd46		NM_010778.3	NM_010778.3:115	Endogenous	1.28	0.24	1.06	0.14	1.21	N/A	0.0992559	1.90067	-1.06	1.54
Cd47		NM_010581.3	NM_010581.3:165	Endogenous	2229.23	194.97	1835.23	134.53	1.21	N/A	0.00528563	3.82398	1.08	1.37
Cd48		NM_007649.4	NM_007649.4:370	Endogenous	555.11	101.89	370.38	55.37	1.5	N/A	0.00454105	3.9078	1.17	1.91
Cd5		NM_007650.3	NM_007650.3:1395	Endogenous	42.88	14.89	43.47	11.97	-1.01	N/A	0.948007	-0.0673804	-1.65	1.6
Cd53		NM_007651.3	NM_007651.3:2300	Endogenous	117.9	28.35	54.5	8.29	2.16	N/A	0.00054705	6.06653	1.58	2.95
Cd55		NM_010016.2	NM_010016.2:1058	Endogenous	48.59	10.18	28.06	11.8	1.73	N/A	0.0320012	2.75583	1.06	2.82
Cd59b		NM_181858.1	NM_181858.1:322	Endogenous	1.75	1.85	2.18	2.11	-1.24	N/A	0.622152	-0.512643	-3.41	2.2
Cd6		NM_001037801.2	NM_001037801.2:1315	Endogenous	32.22	5.76	37.86	4.45	-1.17	N/A	0.161948	-1.56871	-1.51	1.09
Cd63		NM_001042580.1	NM_001042580.1:220	Endogenous	9290.18	468.14	8907.62	307.55	1.04	N/A	0.16509	1.54697	-1.02	1.11
Cd68		NM_009853.1	NM_009853.1:636	Endogenous	2311.97	485.41	1265.25	109.38	1.83	N/A	0.00141288	6.05714	1.41	2.36
Cd69		NM_001033122.3	NM_001033122.3:1370	Endogenous	129.82	21.09	103.02	31.89	1.26	N/A	0.181999	1.50382	-1.16	1.84
Cd7		NM_009854.1	NM_009854.1:234	Endogenous	58.22	20.05	42.06	7.24	1.38	N/A	0.090585	2.00675	-1.07	2.06
Cd70		NM_011617.1	NM_011617.1:650	Endogenous	5.33	3.95	8.43	3.28	-1.58	N/A	0.261245	-1.24532	-4.08	1.63
Cd74		NM_001042605.1	NM_001042605.1:391	Endogenous	22917.6	6372	16695.8	1532.21	1.37	N/A	0.0418772	2.68647	1.01	1.86
Cd79a		NM_007655.3	NM_007655.3:1175	Endogenous	1.91	2.64	1.46	0.66	1.31	N/A	0.533599	0.66058	-2.17	3.7
Cd79b		NM_008339.2	NM_008339.2:330	Endogenous	8.31	8.77	10.72	6.04	-1.29	N/A	0.615696	-0.527887	-4.19	2.52
Cd80		NM_009855.2	NM_009855.2:210	Endogenous	597.3	64.85	443.25	17.52	1.35	N/A	0.00184805	5.93598	1.18	1.53
Cd81		NM_133655.2	NM_133655.2:575	Endogenous	3400.54	151.02	4396.74	222.73	-1.29	N/A	2.843e-05	-8.58527	-1.39	-1.2
Cd83		NM_009856.2	NM_009856.2:1624	Endogenous	278.15	73.5	340.97	51.49	-1.23	N/A	0.174241	-1.53327	-1.7	1.13
Cd84		NM_001252472.1	NM_001252472.1:188	Endogenous	531.69	112.32	340.09	74.18	1.56	N/A	0.0116404	3.2535	1.13	2.16
Cd86		NM_019388.3	NM_019388.3:251	Endogenous	394.97	99.79	234.25	23.03	1.69	N/A	0.00473505	4.62486	1.26	2.25
Cd8a		NM_001081110.2	NM_001081110.2:355	Endogenous	120.7	25.55	54.66	14.23	2.21	N/A	0.00133916	4.97255	1.52	3.22
Cd8b1		NM_009858.2	NM_009858.2:1075	Endogenous	33.39	8.18	9.02	5.69	3.7	N/A	0.00465075	4.74481	1.82	7.53
Cd9		NM_007657.3	NM_007657.3:620	Endogenous	2528.82	295.78	3044.7	176.9	-1.2	N/A	0.0211507	-3.13186	-1.4	-1.03
Cd96		NM_032465.2	NM_032465.2:34	Endogenous	11.56	5.23	9.03	4.66	1.28	N/A	0.474737	0.755023	-1.69	2.78
Cd97		NM_011925.1	NM_011925.1:1975	Endogenous	351.94	25.05	314.39	34.07	1.12	N/A	0.0890862	1.97573	-1.03	1.29
Cd99		NM_025584.2	NM_025584.2:716	Endogenous	750.2	63.57	966.15	135.14	-1.29	N/A	0.0105758	-3.53809	-1.53	-1.08
Cdh1		NM_009864.2	NM_009864.2:1610	Endogenous	27.64	9.72	46.04	12.78	-1.67	N/A	0.024141	-2.79369	-2.57	-1.08
Cdh5		NM_009868.3	NM_009868.3:1615	Endogenous	306.16	27.9	419.35	40.91	-1.37	N/A	0.00089924	-5.13786	-1.58	-1.19
Cdk1		NM_007659.3	NM_007659.3:2538	Endogenous	13.81	6.89	17.98	8.21	-1.3	N/A	0.441217	-0.812158	-2.81	1.66
Cdkn1a		NM_007669.4	NM_007669.4:1670	Endogenous	2314.57	379.05	1956.12	87.72	1.18	N/A	0.0636651	2.4113	-1.03	1.44
Ceacam1		NM_001039185.1	NM_001039185.1:294	Endogenous	15.8	4.89	12.87	2.6	1.23	N/A	0.30034	1.12724	-1.27	1.92
Cebpb		NM_009883.3	NM_009883.3:1147	Endogenous	1067.87	319.14	493.97	35.21	2.16	N/A	0.00248582	6.05328	1.52	3.08
Cfb		NM_008198.2	NM_008198.2:1685	Endogenous	914.12	174.79	561.98	93.31	1.63	N/A	0.00236128	4.38986	1.25	2.11
Cfd		NM_013459.1	NM_013459.1:526	Endogenous	29.47	6.43	31.27	20.46	-1.06	N/A	0.833059	-0.222153	-2.22	1.97
Cfh		NM_009888.3	NM_009888.3:807	Endogenous	464.02	117.96	968.19	119.91	-2.09	N/A	0.00267842	-5.22886	-3	-1.45
Cfi		NM_007686.2	NM_007686.2:421	Endogenous	4.26	2.93	2.42	1.81	1.76	N/A	0.242947	1.26068	-1.64	5.07
Cfp		NM_008823.3	NM_008823.3:1107	Endogenous	579.72	80.62	443.63	47.14	1.31	N/A	0.00869306	3.51732	1.09	1.56
Chil3		NM_009892.2	NM_009892.2:823	Endogenous	90.7	30.46	52.1	26.03	1.74	N/A	0.0922653	1.98594	-1.14	3.45
Chit1		NM_027979.1	NM_027979.1:335	Endogenous	1.28	0.24	1.06	0.14	1.21	N/A	0.0992559	1.90067	-1.06	1.54
Chuk		NM_001162410.1	NM_001162410.1:222	Endogenous	922.5	65.27	773.09	53.96	1.19	N/A	0.00449894	3.90779	1.07	1.33
Ciita		NM_007575.2	NM_007575.2:1358	Endogenous	75.24	23.6	65.09	12.45	1.16	N/A	0.392001	0.915693	-1.27	1.7
Cklf		NM_029295.2	NM_029295.2:54	Endogenous	44.01	10.05	34.07	3.81	1.29	N/A	0.0684326	2.23493	-1.04	1.73
Clec4a2		NM_001170332.1	NM_001170332.1:923	Endogenous	361.46	89.25	281.48	38.11	1.28	N/A	0.0672276	2.18914	-1.03	1.7
Clec4n		NM_001190320.1	NM_001190320.1:441	Endogenous	377.87	144.63	341.6	19.82	1.11	N/A	0.562498	0.627864	-1.41	1.73
Clec5a		NM_001038604.1	NM_001038604.1:605	Endogenous	277.74	92.75	196.73	34.26	1.41	N/A	0.0825011	2.06321	-1.07	2.13
Clec7a		NM_020008.2	NM_020008.2:1008	Endogenous	1025.5	495.15	406.3	50.16	2.52	N/A	0.00995631	4.25097	1.38	4.62
Clu		NM_013492.2	NM_013492.2:354	Endogenous	166.41	17.09	627.9	84.1	-3.77	N/A	1.5e-07	-18.4476	-4.47	-3.18
Cma1		NM_010780.2	NM_010780.2:860	Endogenous	261.95	30.37	353.52	85.97	-1.35	N/A	0.0512371	-2.44527	-1.85	1.02
Cmah		NM_001111110.2	NM_001111110.2:664	Endogenous	25.84	7.8	24.68	5.1	1.05	N/A	0.770746	0.303161	-1.38	1.52
Cmklr1		NM_008153.3	NM_008153.3:445	Endogenous	477.75	185.23	338.7	44.66	1.41	N/A	0.0834598	2.13244	-1.07	2.14
Cmpk2		NM_020557.4	NM_020557.4:1600	Endogenous	987.84	223.32	752.48	261.62	1.31	N/A	0.144946	1.64465	-1.14	1.97
Col1a1		NM_007742.3	NM_007742.3:215	Endogenous	2236.39	408.81	2973.47	261.63	-1.33	N/A	0.0139052	-3.38496	-1.63	-1.08
Col3a1		NM_009930.1	NM_009930.1:4370	Endogenous	8833.41	605.54	14718.2	1718.48	-1.67	N/A	6.702e-05	-8.75943	-1.92	-1.44
Col4a1		NM_009931.2	NM_009931.2:4116	Endogenous	148.49	24.89	199.17	22.41	-1.34	N/A	0.0144676	-3.25106	-1.67	-1.08
Colec12		NM_130449.2	NM_130449.2:736	Endogenous	521.66	97.15	898.2	124.27	-1.72	N/A	0.00109166	-5.32689	-2.21	-1.34
Cr2		NM_007758.2	NM_007758.2:1650	Endogenous	10.06	7.81	8.53	5.33	1.18	N/A	0.749965	0.329966	-2.77	3.85
Creb1		NM_001037726.1	NM_001037726.1:2734	Endogenous	231.64	19.98	219.54	12.49	1.06	N/A	0.268517	1.20071	-1.05	1.17
Creb5		NM_172728.2	NM_172728.2:2415	Endogenous	164.53	11.54	89.24	8.48	1.84	N/A	4.48e-06	11.7997	1.63	2.08
Crebbp		NM_001025432.1	NM_001025432.1:3770	Endogenous	843.3	49.92	864.09	41.85	-1.02	N/A	0.496711	-0.713372	-1.11	1.06
Crp		NM_007768.4	NM_007768.4:163	Endogenous	1.53	0.56	1.9	2.29	-1.25	N/A	0.569953	-0.605059	-3.19	2.05
Csf1		NM_001113530.1	NM_001113530.1:833	Endogenous	2030.01	185.71	1787.04	228.52	1.14	N/A	0.127357	1.72999	-1.05	1.36
Csf1r		NM_001037859.2	NM_001037859.2:1892	Endogenous	1430.06	372.32	1445.67	182.16	-1.01	N/A	0.932877	-0.0877045	-1.37	1.34
Csf2		NM_009969.4	NM_009969.4:732	Endogenous	20.43	16.02	16.39	8.28	1.25	N/A	0.516696	0.682974	-1.77	2.75
Csf2rb		NM_007780.4	NM_007780.4:4185	Endogenous	360.22	108.33	306.04	39.67	1.18	N/A	0.282435	1.18807	-1.21	1.67
Csf3		NM_009971.1	NM_009971.1:830	Endogenous	2.61	5.38	1.48	0.47	1.77	N/A	0.342607	1.05901	-2.53	7.92
Csf3r		NM_001252651.1	NM_001252651.1:1294	Endogenous	150.24	53.9	77.18	5.19	1.95	N/A	0.00968266	4.42186	1.28	2.96
Cspg4		NM_139001.2	NM_139001.2:1530	Endogenous	190.15	62.89	347.31	52.31	-1.83	N/A	0.0106622	-3.78117	-2.75	-1.21
Ctla4		NM_009843.3	NM_009843.3:1475	Endogenous	135.7	42.22	143.72	34.63	-1.06	N/A	0.745099	-0.336598	-1.58	1.41
Ctsg		NM_007800.1	NM_007800.1:785	Endogenous	34.99	22.68	17.53	4.78	2	N/A	0.0726068	2.2573	-1.1	4.39
Ctsh		NM_007801.2	NM_007801.2:1090	Endogenous	1752.28	294.23	1345.92	143.61	1.3	N/A	0.0205803	2.96676	1.06	1.61
Ctsl		NM_009984.3	NM_009984.3:45	Endogenous	3277.4	432.94	2573.14	175.78	1.27	N/A	0.011066	3.61697	1.08	1.5
Ctss		NM_021281.2	NM_021281.2:740	Endogenous	8632.78	1718.35	4672.67	526.37	1.85	N/A	0.00063428	6.00997	1.44	2.37
Ctsw		NM_009985.4	NM_009985.4:190	Endogenous	187.2	60.31	148.78	33.64	1.26	N/A	0.187348	1.44825	-1.16	1.83
Cx3cl1		NM_009142.3	NM_009142.3:125	Endogenous	80.77	20.8	95.73	13.38	-1.19	N/A	0.224462	-1.34519	-1.61	1.15
Cx3cr1		NM_009987.3	NM_009987.3:2696	Endogenous	81.77	51.79	417.85	79.01	-5.11	N/A	0.00185577	-6.0889	-10.75	-2.43
Cxcl1		NM_008176.1	NM_008176.1:560	Endogenous	39.8	9.09	18.61	5.29	2.14	N/A	0.00191314	4.69272	1.46	3.14
Cxcl10		NM_021274.1	NM_021274.1:115	Endogenous	2600.08	721.66	1739.57	675.59	1.49	N/A	0.107213	1.85374	-1.14	2.54
Cxcl11		NM_019494.1	NM_019494.1:345	Endogenous	109.89	18.28	67.5	24.04	1.63	N/A	0.0390649	2.66948	1.02	2.6
Cxcl12		NM_021704.3	NM_021704.3:259	Endogenous	384.68	115.36	209.66	33.75	1.83	N/A	0.00373805	4.40732	1.31	2.57
Cxcl13		NM_018866.2	NM_018866.2:551	Endogenous	3.11	2.66	2.37	3.57	1.31	N/A	0.603728	0.541385	-2.51	4.33
Cxcl14		XM_006517307.1	XM_006517307.1:446	Endogenous	185.71	29.49	202.95	23.12	-1.09	N/A	0.346021	-1.00635	-1.35	1.13
Cxcl15		NM_011339.2	NM_011339.2:419	Endogenous	1.47	0.6	1.06	0.14	1.39	N/A	0.108418	1.95433	-1.15	2.21
Cxcl16		NM_023158.6	NM_023158.6:679	Endogenous	1415.28	302.84	788.62	126.45	1.79	N/A	0.0015026	4.88324	1.35	2.38
Cxcl2		NM_009140.2	NM_009140.2:765	Endogenous	15.54	19.46	1.92	0.97	8.1	N/A	0.00267022	4.73152	2.75	23.91
Cxcl3		NM_203320.2	NM_203320.2:275	Endogenous	15.07	32.69	1.64	1.38	9.16	N/A	0.0369684	2.80943	1.21	69.48
Cxcl5		NM_009141.2	NM_009141.2:565	Endogenous	119.14	48.16	71.28	26.97	1.67	N/A	0.0386839	2.47087	1.02	2.73
Cxcl9		NM_008599.2	NM_008599.2:40	Endogenous	2880.45	1065.77	1670.78	369.3	1.72	N/A	0.0234949	2.89092	1.09	2.73
Cxcr1		NM_178241.4	NM_178241.4:860	Endogenous	1.54	1.34	1.12	0.17	1.38	N/A	0.273992	1.24287	-1.49	2.86
Cxcr2		NM_009909.3	NM_009909.3:440	Endogenous	21.83	8.58	10.91	9.11	2	N/A	0.0801135	2.04159	-1.12	4.47
Cxcr3		NM_009910.2	NM_009910.2:605	Endogenous	424.02	41.92	201.85	51.68	2.1	N/A	0.0018956	5.84831	1.52	2.91
Cxcr4		NM_009911.3	NM_009911.3:704	Endogenous	257.96	64.29	165	45.67	1.56	N/A	0.0313995	2.61186	1.04	2.34
Cxcr5		NM_007551.2	NM_007551.2:1648	Endogenous	1.28	0.24	1.4	0.56	-1.1	N/A	0.625519	-0.514422	-1.76	1.46
Cxcr6		NM_030712.4	NM_030712.4:650	Endogenous	281.22	76.37	86.08	38.64	3.27	N/A	0.00061743	5.82309	2.02	5.28
Cybb		NM_007807.2	NM_007807.2:1535	Endogenous	2012.2	597.39	1069.3	198.8	1.88	N/A	0.00303077	4.36427	1.34	2.65
Cyfip2		NM_001252459.1	NM_001252459.1:1136	Endogenous	338.64	80.74	223.42	33.68	1.52	N/A	0.0127344	3.3314	1.12	2.06
Cyld		NM_001276279.1	NM_001276279.1:2200	Endogenous	114.28	28.98	97.16	18.03	1.18	N/A	0.29544	1.13448	-1.21	1.67
Ddx58		NM_172689.3	NM_172689.3:1751	Endogenous	1424.06	141.76	1260.21	186.74	1.13	N/A	0.143632	1.64192	-1.06	1.35
Ddx60		NM_001081215.1	NM_001081215.1:2965	Endogenous	256.98	29.18	202.63	41.43	1.27	N/A	0.0707692	2.17822	-1.03	1.66
Defb1		NM_007843.3	NM_007843.3:157	Endogenous	1.4	0.61	1.06	0.14	1.32	N/A	0.15721	1.66534	-1.21	2.11
Dll4		NM_019454.2	NM_019454.2:542	Endogenous	29.82	7.53	30.14	6.64	-1.01	N/A	0.944116	-0.0723333	-1.43	1.4
Dmbt1		XM_006507298.1	XM_006507298.1:2054	Endogenous	1.59	1.16	1.11	0.16	1.44	N/A	0.196459	1.51028	-1.35	2.8
Dock9		XM_976068.1	XM_976068.1:360	Endogenous	299.7	24.11	261.02	13.99	1.15	N/A	0.0144043	3.24555	1.03	1.27
Dpp4		NM_001159543.1	NM_001159543.1:1303	Endogenous	42.8	10.92	55.96	11.69	-1.31	N/A	0.101657	-1.85743	-1.84	1.08
Dusp4		NM_176933.4	NM_176933.4:2200	Endogenous	105.17	23.17	112.25	8.74	-1.07	N/A	0.532245	-0.669861	-1.37	1.2
Dusp6		NM_026268.2	NM_026268.2:1648	Endogenous	2976.52	266.65	2893.76	127.75	1.03	N/A	0.542803	0.645264	-1.09	1.15
Ebi3		NM_015766.2	NM_015766.2:1015	Endogenous	141.83	21.33	77.42	12.41	1.83	N/A	0.00024194	6.27662	1.46	2.3
Ecsit		NM_001253897.1	NM_001253897.1:348	Endogenous	94.81	10.89	98.5	5.82	-1.04	N/A	0.521659	-0.68007	-1.19	1.1
Egfr		NM_207655.2	NM_207655.2:1335	Endogenous	75.74	11.3	95.98	15.59	-1.27	N/A	0.0435196	-2.39838	-1.6	-1
Egr1		NM_007913.5	NM_007913.5:515	Endogenous	386.21	104.09	199.09	71.43	1.94	N/A	0.00871129	3.52716	1.24	3.02
Egr2		NM_010118.2	NM_010118.2:1785	Endogenous	6.92	6.23	9.73	3.95	-1.4	N/A	0.426552	-0.859987	-3.88	1.97
Egr3		NM_018781.2	NM_018781.2:518	Endogenous	22.28	10.62	51.34	11.99	-2.3	N/A	0.0140778	-3.51047	-4.25	-1.25
Elane		NM_015779.2	NM_015779.2:491	Endogenous	2.45	1.95	1.47	1.88	1.67	N/A	0.272229	1.17945	-1.68	4.7
Elk1		NM_007922.4	NM_007922.4:3070	Endogenous	5.98	3.29	10.17	1.65	-1.7	N/A	0.0477119	-2.56703	-2.89	1
Emr1		NM_010130.1	NM_010130.1:995	Endogenous	1389.35	273.06	1149.39	126.29	1.21	N/A	0.0874334	2.00147	-1.04	1.52
Eng		NM_001146350.1	NM_001146350.1:574	Endogenous	495.98	36.64	550.1	49.52	-1.11	N/A	0.0805085	-2.01466	-1.25	1.02
Entpd1		NM_009848.3	NM_009848.3:2062	Endogenous	587.29	149.2	303.18	48.83	1.94	N/A	0.00131229	5.28912	1.43	2.63
Eomes		NM_010136.2	NM_010136.2:2665	Endogenous	65.35	14.62	48.65	6.59	1.34	N/A	0.03946	2.57043	1.01	1.78
Ep300		NM_177821.6	NM_177821.6:4305	Endogenous	487.41	34.42	490.26	25.68	-1.01	N/A	0.887475	-0.146496	-1.1	1.09
Epcam		NM_008532.2	NM_008532.2:1550	Endogenous	4.38	2.53	2.37	3.94	1.84	N/A	0.314371	1.0877	-2.15	7.29
Epsti1		NM_029495.2	NM_029495.2:26	Endogenous	2.09	2.28	1.18	0.6	1.76	N/A	0.164154	1.58025	-1.36	4.23
Erbb2		NM_001003817.1	NM_001003817.1:1395	Endogenous	64.84	9.02	84.82	7.45	-1.31	N/A	0.00686492	-3.81474	-1.55	-1.1
Ets1		NM_001038642.1	NM_001038642.1:740	Endogenous	958.05	89.16	787.89	21.49	1.22	N/A	0.00796839	4.44403	1.08	1.37
Ewsr1		NM_007968.3	NM_007968.3:150	Endogenous	1294.72	50.52	1186.42	63.03	1.09	N/A	0.0202025	2.94778	1.02	1.17
F12		NM_021489.2	NM_021489.2:405	Endogenous	1.9	1.65	1.19	0.36	1.59	N/A	0.166864	1.59056	-1.33	3.37
F13a1		NM_001166391.1	NM_001166391.1:2790	Endogenous	194.7	52	460.25	118.12	-2.36	N/A	0.00138336	-4.91295	-3.58	-1.56
F2rl1		NM_007974.4	NM_007974.4:994	Endogenous	37.04	6.7	18.95	5	1.96	N/A	0.00161789	4.87052	1.41	2.71
Fadd		NM_010175.5	NM_010175.5:2641	Endogenous	42.65	11.54	48.27	5.99	-1.13	N/A	0.399222	-0.911885	-1.6	1.25
Fap		NM_007986.2	NM_007986.2:530	Endogenous	79.65	26.12	314.97	41.43	-3.95	N/A	0.00010027	-9.56557	-5.72	-2.73
Fas		NM_007987.2	NM_007987.2:596	Endogenous	146.26	28.18	133.3	31.59	1.1	N/A	0.522301	0.670661	-1.26	1.52
Fasl		NM_010177.3	NM_010177.3:645	Endogenous	30.78	7.17	11.64	2.86	2.64	N/A	0.00023066	6.34324	1.84	3.8
Fcer1a		NM_010184.1	NM_010184.1:114	Endogenous	90.76	25.26	103.78	15.19	-1.14	N/A	0.360718	-0.986511	-1.59	1.22
Fcer1g		NM_010185.4	NM_010185.4:264	Endogenous	2350.01	390.16	1308.05	122.16	1.8	N/A	0.00025299	7.17095	1.47	2.19
Fcer2a		NM_001253737.1	NM_001253737.1:1770	Endogenous	2.94	5.27	1.56	0.94	1.89	N/A	0.253516	1.26415	-1.93	6.85
Fcgr1		NM_010186.5	NM_010186.5:185	Endogenous	2015.57	385.91	1221.78	213.44	1.65	N/A	0.00174876	4.60315	1.28	2.13
Fcgr2b		NM_001077189.1	NM_001077189.1:1225	Endogenous	7519.65	1414.54	6980.28	858.7	1.08	N/A	0.506389	0.702415	-1.2	1.4
Fcgr3		NM_010188.5	NM_010188.5:1175	Endogenous	1068.59	238.85	794.63	57.61	1.34	N/A	0.0416062	2.75374	-1	1.81
Fcgr4		NM_144559.1	NM_144559.1:608	Endogenous	4598.24	986.34	1684.04	241.3	2.73	N/A	2.656e-05	9.15744	2.11	3.54
Fez1		NM_183171.4	NM_183171.4:426	Endogenous	296.64	48.45	289.44	48.37	1.02	N/A	0.814234	0.242893	-1.24	1.3
Flt3		NM_010229.2	NM_010229.2:3302	Endogenous	17.1	6.8	25.19	6.17	-1.47	N/A	0.0995341	-1.89164	-2.39	1.1
Flt3l		NM_013520.2	NM_013520.2:529	Endogenous	80.29	4.26	61.32	14.24	1.31	N/A	0.0534902	2.60878	-1.02	1.74
Fn1		NM_010233.1	NM_010233.1:2627	Endogenous	9115.52	1871.67	15255.8	2297.43	-1.67	N/A	0.00205356	-4.63579	-2.18	-1.29
Fos		NM_010234.2	NM_010234.2:1330	Endogenous	365.96	118.08	105.66	32.85	3.46	N/A	0.00016207	6.72773	2.24	5.36
Foxj1		NM_008240.3	NM_008240.3:2179	Endogenous	1.28	0.24	1.39	0.73	-1.09	N/A	0.707028	-0.396771	-1.92	1.61
Foxp3		NM_054039.2	NM_054039.2:194	Endogenous	28.39	10.04	54.46	16	-1.92	N/A	0.0118897	-3.25427	-3.08	-1.19
Fpr2		NM_008039.2	NM_008039.2:1015	Endogenous	457.23	190.34	92.04	24.25	4.97	N/A	0.00011258	7.91813	3.03	8.15
Fut7		NM_001177367.1	NM_001177367.1:1151	Endogenous	15.16	7.77	12.27	7.49	1.24	N/A	0.536541	0.645925	-1.76	2.69
Fyn		NM_008054.2	NM_008054.2:1030	Endogenous	813.12	51.62	661.98	49.25	1.23	N/A	0.00167939	4.67895	1.11	1.36
Gata3		NM_008091.3	NM_008091.3:1943	Endogenous	60.15	16.8	41.54	10.41	1.45	N/A	0.0644063	2.16857	-1.03	2.17
Gbp2b		NM_010259.2	NM_010259.2:1808	Endogenous	737.25	283.76	132.69	52.71	5.56	N/A	0.00010299	7.16597	3.16	9.78
Gbp5		NM_153564.2	NM_153564.2:1176	Endogenous	1028.82	360.77	514.25	136.86	2	N/A	0.00828237	3.50392	1.25	3.19
Gfi1		NM_010278.2	NM_010278.2:1875	Endogenous	19.35	6.11	12.28	8.56	1.58	N/A	0.213312	1.38451	-1.42	3.52
Glycam1		NM_008134.2	NM_008134.2:124	Endogenous	1.44	0.37	1.12	0.17	1.29	N/A	0.0952047	1.94884	-1.07	1.77
Gpi1		NM_008155.4	NM_008155.4:1540	Endogenous	4025.8	388.85	2933.53	270.82	1.37	N/A	0.0007263	5.31929	1.19	1.58
Gpr183		NM_183031.2	NM_183031.2:238	Endogenous	43.06	14.9	65.44	9.54	-1.52	N/A	0.0517263	-2.46675	-2.35	1.02
Gpr44		XM_006526695.1	XM_006526695.1:358	Endogenous	3.11	3.56	1.49	0.5	2.09	N/A	0.0837927	2.10673	-1.18	5.15
Gtf3c1		NM_207239.1	NM_207239.1:4586	Endogenous	249.69	21	271.13	24.41	-1.09	N/A	0.176393	-1.48298	-1.24	1.05
Gzma		NM_010370.2	NM_010370.2:188	Endogenous	1500.97	251.51	543.03	278.2	2.76	N/A	0.00477694	4.7789	1.6	4.78
Gzmb		NM_013542.2	NM_013542.2:1020	Endogenous	1421.9	229.52	394.09	126.64	3.61	N/A	0.00018138	7.92808	2.43	5.36
Gzmk		NM_008196.1	NM_008196.1:302	Endogenous	34.8	23.44	10.69	2.58	3.26	N/A	0.0221351	3.3031	1.21	8.78
Gzmm		NM_008504.2	NM_008504.2:610	Endogenous	4.1	6.19	7.67	4.87	-1.87	N/A	0.301286	-1.12952	-7.28	2.08
H2-Aa		NM_010378.2	NM_010378.2:450	Endogenous	18921	5818.41	13933.3	1518.26	1.36	N/A	0.0611611	2.35553	-1.03	1.9
H2-Ab1		NM_207105.2	NM_207105.2:164	Endogenous	10876.8	3011.47	7239.75	861.09	1.5	N/A	0.0169611	3.28568	1.09	2.07
H2-D1		NM_010380.3	NM_010380.3:1133	Endogenous	26872.5	2226.83	18038.7	3038.33	1.49	N/A	0.00332626	4.73629	1.2	1.85
H2-DMb1		NM_010387.2	NM_010387.2:1089	Endogenous	668.36	155.16	485.48	79.94	1.38	N/A	0.0319437	2.64301	1.03	1.83
H2-DMb2		NM_010388.4	NM_010388.4:195	Endogenous	120.34	22.08	198.54	16.38	-1.65	N/A	0.00174117	-5.65366	-2.07	-1.31
H2-Dma		NM_010386.3	NM_010386.3:530	Endogenous	964.01	244.42	853.53	65.11	1.13	N/A	0.320082	1.10626	-1.2	1.53
H2-Ea-ps		NM_010381.2	NM_010381.2:735	Endogenous	1.28	0.24	1.06	0.14	1.21	N/A	0.0992559	1.90067	-1.06	1.54
H2-Eb1		NM_010382.2	NM_010382.2:935	Endogenous	4850.39	1609.73	4074.03	511.95	1.19	N/A	0.25827	1.26368	-1.2	1.7
H2-K1		NM_001001892.2	NM_001001892.2:1370	Endogenous	10571.1	827.45	6981.12	1367.63	1.51	N/A	0.0051742	4.51495	1.2	1.92
H2-M3		NM_013819.2	NM_013819.2:1180	Endogenous	524.04	82.36	324.47	32.26	1.62	N/A	0.00083326	5.71997	1.32	1.98
H2-Ob		NM_010389.3	NM_010389.3:1606	Endogenous	19.84	7.27	19.66	3.59	1.01	N/A	0.961707	0.050185	-1.61	1.64
H2-Q1		NM_010390.3	NM_010390.3:316	Endogenous	2.28	2.38	1.34	0.63	1.7	N/A	0.235954	1.3192	-1.66	4.81
H2-Q10		NM_010391.4	NM_010391.4:890	Endogenous	18.85	3.2	9.89	3.93	1.91	N/A	0.0116291	3.63135	1.21	3.01
H2-Q2		NM_010392.2	NM_010392.2:472	Endogenous	2.27	2.81	1.78	1.13	1.28	N/A	0.62451	0.512701	-2.5	4.07
H2-T23		NM_010398.3	NM_010398.3:441	Endogenous	7831.31	1901.62	3734.78	618.63	2.1	N/A	0.0007155	5.68851	1.54	2.85
H60a		NM_010400.2	NM_010400.2:2020	Endogenous	2.81	1.78	1.6	2.39	1.76	N/A	0.244599	1.25971	-1.64	5.09
Hamp		NM_032541.1	NM_032541.1:202	Endogenous	3.19	5.19	2.67	2.09	1.19	N/A	0.764723	0.310243	-3.19	4.53
Havcr2		NM_134250.2	NM_134250.2:134	Endogenous	403.69	111.06	145.82	16.77	2.77	N/A	0.0003936	7.8413	1.98	3.87
Hc		NM_010406.1	NM_010406.1:1065	Endogenous	1.4	0.61	1.5	0.89	-1.07	N/A	0.810994	-0.247842	-2	1.76
Hck		NM_010407.3	NM_010407.3:1874	Endogenous	431.37	96.75	240.78	34.03	1.79	N/A	0.00241823	4.76909	1.33	2.42
Hcst		NM_011827.3	NM_011827.3:166	Endogenous	78.52	24.87	59.43	6.46	1.32	N/A	0.122809	1.86362	-1.15	2
Herc6		NM_025992.2	NM_025992.2:876	Endogenous	654.4	113.37	346.72	89.18	1.89	N/A	0.00206468	4.68649	1.37	2.6
Hif1a		NM_010431.2	NM_010431.2:1294	Endogenous	2835.45	403.39	1837.55	137.72	1.54	N/A	0.00089685	6.05406	1.29	1.84
Hmgb1		NM_010439.3	NM_010439.3:1574	Endogenous	689.85	55.85	826.6	41.2	-1.2	N/A	0.00452256	-4.20894	-1.33	-1.08
Hras		NM_008284.2	NM_008284.2:1890	Endogenous	3.53	3.53	2.78	3.85	1.27	N/A	0.667216	0.447594	-2.79	4.51
Hsd11b1		NM_008288.2	NM_008288.2:110	Endogenous	305.55	118.05	136.06	32.58	2.25	N/A	0.0149478	3.49789	1.24	4.07
Hspb2		NM_024441.3	NM_024441.3:667	Endogenous	125.07	31.17	138.97	24.47	-1.11	N/A	0.466741	-0.770542	-1.55	1.26
Icam1		NM_010493.2	NM_010493.2:2195	Endogenous	301.84	90.36	206.4	41.79	1.46	N/A	0.037924	2.53364	1.03	2.09
Icam2		NM_010494.1	NM_010494.1:375	Endogenous	92.31	27.27	59.15	5.58	1.56	N/A	0.0163019	3.57221	1.1	2.21
Icam4		NM_023892.2	NM_023892.2:540	Endogenous	4.49	6.54	3.53	4.18	1.27	N/A	0.719942	0.371795	-3.64	5.89
Icos		NM_017480.1	NM_017480.1:142	Endogenous	312.97	94.07	183.11	46.64	1.71	N/A	0.0176851	2.99859	1.12	2.61
Icosl		NM_015790.3	NM_015790.3:349	Endogenous	117.94	24.6	132.51	21.18	-1.12	N/A	0.328801	-1.04206	-1.46	1.16
Ido1		NM_008324.1	NM_008324.1:521	Endogenous	13.25	3.57	5.84	2.22	2.27	N/A	0.0063435	3.80852	1.36	3.78
Ifi27		NM_026790.2	NM_026790.2:166	Endogenous	604.18	77.2	827.38	21.62	-1.37	N/A	0.00444226	-5.41824	-1.61	-1.17
Ifi35		NM_027320.4	NM_027320.4:820	Endogenous	1125.4	71.9	777.82	109.6	1.45	N/A	0.00261006	5.1852	1.2	1.74
Ifi44		NM_133871.2	NM_133871.2:990	Endogenous	1794.68	241.77	1047.82	352.99	1.71	N/A	0.0117312	3.68979	1.18	2.49
Ifi44l		NM_031367.1	NM_031367.1:1410	Endogenous	2.36	4.63	2.43	1.08	-1.03	N/A	0.959858	-0.0524222	-3.44	3.26
Ifih1		NM_027835.2	NM_027835.2:1997	Endogenous	796.84	86.6	623.09	132.44	1.28	N/A	0.0674256	2.2439	-1.04	1.7
Ifit1		NM_008331.2	NM_008331.2:890	Endogenous	779.96	151.68	623.05	237.57	1.25	N/A	0.238179	1.30323	-1.22	1.91
Ifit2		NM_008332.2	NM_008332.2:230	Endogenous	1311.36	177.15	838.16	267.18	1.56	N/A	0.0201136	3.14654	1.09	2.26
Ifit3		NM_010501.1	NM_010501.1:1290	Endogenous	2819.7	492.55	1747.35	663.95	1.61	N/A	0.0289708	2.83082	1.07	2.44
Ifitm1		NM_001112715.1	NM_001112715.1:412	Endogenous	1055.57	157.49	271.14	12.55	3.89	N/A	8.51e-06	19.8212	3.22	4.71
Ifitm2		NM_030694.1	NM_030694.1:87	Endogenous	6033.03	591.46	5726.41	348.77	1.05	N/A	0.341535	1.0238	-1.08	1.19
Ifna1		NM_010502.2	NM_010502.2:30	Endogenous	2.6	2.71	2.51	1.51	1.04	N/A	0.932602	0.0876143	-2.59	2.79
Ifna2		NM_010503.2	NM_010503.2:89	Endogenous	2.34	2.82	1.06	0.14	2.22	N/A	0.1125	2.00691	-1.36	6.68
Ifna4		NM_010504.2	NM_010504.2:261	Endogenous	2.69	2.72	2.95	0.74	-1.1	N/A	0.80607	-0.259135	-2.97	2.47
Ifnar1		NM_010508.1	NM_010508.1:1195	Endogenous	914.66	65.28	1087.49	45.62	-1.19	N/A	0.00275339	-4.69308	-1.3	-1.09
Ifnar2		NM_001110498.1	NM_001110498.1:725	Endogenous	621.78	111.34	514.88	62.13	1.21	N/A	0.0852216	1.99008	-1.04	1.51
Ifnb1		NM_010510.1	NM_010510.1:335	Endogenous	4.76	3.99	1.7	1.63	2.8	N/A	0.0647135	2.15877	-1.1	8.67
Ifng		NM_008337.1	NM_008337.1:95	Endogenous	45.04	22.2	11.13	3.74	4.05	N/A	0.00097899	5.32422	2.18	7.53
Ifngr1		NM_010511.2	NM_010511.2:985	Endogenous	1802.84	360.72	1803.72	125.27	-1	N/A	0.995684	-0.00567558	-1.25	1.25
Ifnl2		NM_001024673.2	NM_001024673.2:72	Endogenous	2	2.59	1.31	0.56	1.53	N/A	0.314183	1.1073	-1.75	4.08
Igf1r		NM_010513.2	NM_010513.2:3390	Endogenous	284.08	25.89	378.34	27.53	-1.33	N/A	0.00077924	-5.39592	-1.51	-1.17
Igf2r		NM_010515.1	NM_010515.1:2585	Endogenous	866.78	125.66	1182.54	88.54	-1.36	N/A	0.006561	-4.14129	-1.65	-1.13
Igll1		NM_001190325.1	NM_001190325.1:690	Endogenous	3.4	6.05	3.18	3.11	1.07	N/A	0.916345	0.108864	-4.1	4.7
Ikbkb		NM_010546.2	NM_010546.2:498	Endogenous	506.81	65.8	484.75	32.38	1.05	N/A	0.504806	0.707413	-1.12	1.22
Ikbke		NM_019777.3	NM_019777.3:618	Endogenous	251.48	39.52	160.3	16.9	1.57	N/A	0.00070339	5.66002	1.3	1.89
Ikbkg		NM_178590.2	NM_178590.2:525	Endogenous	237.86	43.83	186.97	10.38	1.27	N/A	0.0300493	3.03498	1.02	1.59
Ikzf1		NM_001025597.1	NM_001025597.1:4420	Endogenous	137.87	37.57	107.44	22.48	1.28	N/A	0.100763	1.86842	-1.07	1.76
Ikzf2		NM_011770.4	NM_011770.4:7230	Endogenous	136.81	20.35	163.55	15.33	-1.2	N/A	0.054233	-2.32419	-1.44	1.01
Il10		NM_010548.1	NM_010548.1:985	Endogenous	9.63	2.63	7.71	3.37	1.25	N/A	0.429884	0.849253	-1.57	2.45
Il10ra		NM_008348.2	NM_008348.2:75	Endogenous	438.13	121.08	298.17	49.54	1.47	N/A	0.0219397	2.91883	1.08	2.01
Il11		NM_008350.2	NM_008350.2:285	Endogenous	4.02	4.47	2.95	3.45	1.36	N/A	0.569506	0.593144	-2.53	4.71
Il11ra1		NM_010549.3	NM_010549.3:22	Endogenous	13.13	3.6	26.05	9.42	-1.98	N/A	0.0229697	-2.97685	-3.49	-1.13
Il12a		NM_008351.1	NM_008351.1:355	Endogenous	2.27	1.98	1.63	1.77	1.39	N/A	0.495246	0.714507	-2.14	4.14
Il12b		NM_008352.1	NM_008352.1:1045	Endogenous	24.71	12.85	45.92	4.6	-1.86	N/A	0.0252652	-3.30576	-3.13	-1.1
Il12rb1		NM_008353.2	NM_008353.2:1088	Endogenous	115.8	31.99	39.23	10.51	2.95	N/A	0.0002208	6.58036	2	4.35
Il12rb2		NM_008354.3	NM_008354.3:1395	Endogenous	69.9	21.1	11.91	7.99	5.87	N/A	0.00236636	5.33006	2.5	13.79
Il13		NM_008355.2	NM_008355.2:425	Endogenous	6.46	6.24	4.05	2.8	1.6	N/A	0.353713	0.993939	-1.98	5.05
Il13ra1		NM_133990.4	NM_133990.4:845	Endogenous	1493.75	282.13	991.45	41.13	1.51	N/A	0.00773847	4.65239	1.18	1.92
Il13ra2		NM_008356.3	NM_008356.3:1010	Endogenous	39.34	20.51	14.5	8.92	2.71	N/A	0.0221535	2.83011	1.18	6.24
Il15		NM_008357.2	NM_008357.2:854	Endogenous	82.76	20.2	70.69	20.47	1.17	N/A	0.350295	0.995055	-1.24	1.7
Il15ra		NM_008358.2	NM_008358.2:800	Endogenous	127.85	8.52	70.05	14.6	1.83	N/A	0.00311983	5.61948	1.36	2.46
Il16		NM_010551.3	NM_010551.3:3095	Endogenous	197.69	46.86	199.1	18.63	-1.01	N/A	0.947231	-0.0692391	-1.31	1.29
Il17a		NM_010552.3	NM_010552.3:205	Endogenous	1.44	0.37	1.24	0.58	1.16	N/A	0.479889	0.745739	-1.38	1.85
Il17b		NM_019508.1	NM_019508.1:346	Endogenous	3.36	2.81	3.3	2.86	1.02	N/A	0.970387	0.0383008	-3.28	3.41
Il17f		NM_145856.2	NM_145856.2:625	Endogenous	1.28	0.24	1.06	0.14	1.21	N/A	0.0992559	1.90067	-1.06	1.54
Il17ra		NM_008359.1	NM_008359.1:312	Endogenous	276.18	28.92	203.14	5.82	1.36	N/A	0.0014533	6.7084	1.2	1.54
Il17rb		NM_019583.3	NM_019583.3:1338	Endogenous	2.31	1.12	1.95	1.2	1.18	N/A	0.598348	0.549695	-1.75	2.45
Il18		NM_008360.1	NM_008360.1:270	Endogenous	232.38	25.2	193.83	32.84	1.2	N/A	0.0782445	2.06756	-1.03	1.49
Il18r1		NM_001161842.1	NM_001161842.1:620	Endogenous	135.72	39.23	67.69	14.37	2	N/A	0.00391477	4.27258	1.35	2.99
Il18rap		NM_010553.2	NM_010553.2:2055	Endogenous	867.02	150.3	724.31	46.35	1.2	N/A	0.0680606	2.28822	-1.02	1.47
Il19		NM_001009940.1	NM_001009940.1:464	Endogenous	4.45	4.74	3.26	2.22	1.36	N/A	0.515709	0.680658	-2.15	4
Il1a		NM_010554.4	NM_010554.4:225	Endogenous	19.81	12.4	8.01	2.9	2.47	N/A	0.0174877	3.10381	1.21	5.05
Il1b		NM_008361.3	NM_008361.3:1120	Endogenous	808.35	183.57	282.99	67.31	2.86	N/A	0.00016386	6.78365	1.98	4.12
Il1r1		NM_001123382.1	NM_001123382.1:820	Endogenous	493	52.24	785.21	66.55	-1.59	N/A	8.721e-05	-7.57488	-1.84	-1.38
Il1r2		NM_010555.4	NM_010555.4:458	Endogenous	148.09	26.56	62.18	8.99	2.38	N/A	3.851e-05	8.51267	1.87	3.03
Il1rap		NM_008364.2	NM_008364.2:2415	Endogenous	803.74	92.9	606.31	32.14	1.33	N/A	0.00350291	4.83764	1.14	1.54
Il1rapl2		NM_030688.1	NM_030688.1:202	Endogenous	2.89	1.78	1.47	1.32	1.96	N/A	0.100923	1.85357	-1.2	4.65
Il1rl1		NM_001025602.2	NM_001025602.2:815	Endogenous	1621.69	604.47	564.94	105.45	2.87	N/A	0.00110385	5.78324	1.84	4.48
Il1rl2		NM_133193.3	NM_133193.3:860	Endogenous	74.8	17.64	107.03	10.61	-1.43	N/A	0.0170841	-3.34184	-1.88	-1.09
Il1rn		NM_031167.5	NM_031167.5:224	Endogenous	1044.26	287.53	389.85	73.91	2.68	N/A	0.00020429	6.83511	1.9	3.77
Il2		NM_008366.3	NM_008366.3:314	Endogenous	4.11	3.82	3.55	2.73	1.16	N/A	0.781881	0.28688	-2.85	3.81
Il21		NM_021782.2	NM_021782.2:1762	Endogenous	1.7	1.22	1.82	1.02	-1.07	N/A	0.844741	-0.202353	-2.37	2.07
Il21r		NM_021887.1	NM_021887.1:619	Endogenous	153.93	47.47	150.7	24.14	1.02	N/A	0.884957	0.150676	-1.38	1.44
Il22		NM_016971.1	NM_016971.1:477	Endogenous	2.87	2.89	1.57	1.01	1.83	N/A	0.208749	1.3872	-1.59	5.32
Il22ra1		NM_178257.1	NM_178257.1:685	Endogenous	2.92	1.99	2.17	2.39	1.35	N/A	0.542765	0.636994	-2.25	4.09
Il22ra2		NM_178258.5	NM_178258.5:20	Endogenous	2.61	1.88	1.5	2.14	1.75	N/A	0.243574	1.26184	-1.63	4.95
Il23a		NM_031252.1	NM_031252.1:360	Endogenous	1.59	1.16	1.72	1.13	-1.08	N/A	0.822921	-0.231294	-2.41	2.06
Il23r		NM_144548.1	NM_144548.1:690	Endogenous	3.46	1.82	2.74	2.9	1.26	N/A	0.624548	0.512709	-2.4	3.81
Il24		NM_053095.2	NM_053095.2:545	Endogenous	29.86	19.92	3.58	3.5	8.33	N/A	0.00249422	4.74457	2.79	24.86
Il25		NM_080729.2	NM_080729.2:649	Endogenous	2.01	1.78	2.01	1.4	-1	N/A	0.994703	-0.00684986	-2.52	2.51
Il27		NM_145636.1	NM_145636.1:402	Endogenous	6.35	1.99	2.47	2.28	2.56	N/A	0.0409882	2.67231	1.04	6.35
Il2ra		NM_008367.2	NM_008367.2:325	Endogenous	325.76	59.64	223.67	82.55	1.46	N/A	0.0721526	2.16815	-1.05	2.23
Il2rb		NM_008368.3	NM_008368.3:2365	Endogenous	1218.25	151.41	767.98	180.42	1.59	N/A	0.00623842	4.04955	1.2	2.1
Il2rg		NM_013563.3	NM_013563.3:1226	Endogenous	326.17	92.09	196.21	26.58	1.66	N/A	0.00811641	3.95144	1.19	2.31
Il3		NM_010556.4	NM_010556.4:155	Endogenous	1.61	0.75	1.06	0.14	1.52	N/A	0.095636	2.08454	-1.15	2.65
Il34		NM_001135100.1	NM_001135100.1:848	Endogenous	525.03	72.73	577.56	55.81	-1.1	N/A	0.250502	-1.25415	-1.32	1.09
Il3ra		NM_008369.1	NM_008369.1:567	Endogenous	93.27	33.58	81.74	12.48	1.14	N/A	0.444777	0.823687	-1.32	1.72
Il4		NM_021283.1	NM_021283.1:345	Endogenous	2.34	2.48	4.86	4	-2.08	N/A	0.17024	-1.50889	-6.53	1.51
Il4ra		NM_010557.1	NM_010557.1:3017	Endogenous	694.34	115.66	694.68	87.24	-1	N/A	0.996076	-0.00508542	-1.26	1.25
Il5		NM_010558.1	NM_010558.1:177	Endogenous	1.8	1.1	1.31	0.49	1.38	N/A	0.26949	1.20271	-1.39	2.64
Il5ra		NM_008370.2	NM_008370.2:2290	Endogenous	1.28	0.24	4.54	4.47	-3.55	N/A	0.01999	-3.54433	-9.58	-1.32
Il6		NM_031168.1	NM_031168.1:40	Endogenous	12.51	16.31	10.27	10.3	1.22	N/A	0.672092	0.439533	-2.37	3.52
Il6ra		NM_010559.2	NM_010559.2:2825	Endogenous	326.77	18.94	352.81	23.43	-1.08	N/A	0.0814259	-1.99546	-1.18	1.01
Il6st		NM_010560.2	NM_010560.2:2325	Endogenous	390.18	24.97	435.61	24.42	-1.12	N/A	0.0199122	-2.90813	-1.22	-1.02
Il7		NM_008371.2	NM_008371.2:1055	Endogenous	3.11	2.28	4.35	2.15	-1.4	N/A	0.368855	-0.956095	-3.21	1.64
Il7r		NM_008372.3	NM_008372.3:1020	Endogenous	250.23	132.01	63.24	15.94	3.96	N/A	0.00136277	5.56334	2.16	7.25
Il9		NM_008373.1	NM_008373.1:39	Endogenous	1.28	0.24	1.52	0.81	-1.19	N/A	0.478653	-0.762521	-2.11	1.5
Ilf3		NM_010561.2	NM_010561.2:1902	Endogenous	386.04	22.47	410.13	26.75	-1.06	N/A	0.160843	-1.54824	-1.17	1.03
Inpp5d		NM_001110192.1	NM_001110192.1:2186	Endogenous	181.57	58.32	152.74	22.6	1.19	N/A	0.272229	1.20889	-1.22	1.72
Irak1		NM_008363.2	NM_008363.2:951	Endogenous	250.76	13	229.65	15.18	1.09	N/A	0.0483821	2.34713	-1	1.19
Irak2		NM_001113553.1	NM_001113553.1:485	Endogenous	346.85	50.16	196.47	24.11	1.77	N/A	0.00014841	6.81436	1.45	2.15
Irak3		NM_028679.3	NM_028679.3:2608	Endogenous	64.23	23.84	41.35	8.43	1.55	N/A	0.0398659	2.55476	1.02	2.37
Irak4		NM_029926.5	NM_029926.5:250	Endogenous	312.15	37.69	277	15.75	1.13	N/A	0.0900296	2.03675	-1.03	1.31
Irf1		NM_008390.1	NM_008390.1:365	Endogenous	2648.49	798.83	1404.67	244.57	1.89	N/A	0.00408067	4.19878	1.3	2.73
Irf2		NM_008391.2	NM_008391.2:440	Endogenous	794.95	117.15	556.34	42.18	1.43	N/A	0.00251936	4.95825	1.2	1.7
Irf3		NM_016849.4	NM_016849.4:526	Endogenous	247.84	11.34	235.75	13.73	1.05	N/A	0.164386	1.53794	-1.03	1.14
Irf4		NM_013674.1	NM_013674.1:1878	Endogenous	22.29	10.6	22.07	8.38	1.01	N/A	0.967816	0.0416724	-1.73	1.77
Irf5		NM_012057.3	NM_012057.3:1826	Endogenous	914.09	238.73	634.46	95.27	1.44	N/A	0.026951	2.80544	1.05	1.98
Irf7		NM_016850.2	NM_016850.2:705	Endogenous	1310.04	141.58	835.25	194.73	1.57	N/A	0.00582167	4.19989	1.19	2.07
Irf8		NM_008320.3	NM_008320.3:2274	Endogenous	884.12	137.31	543.29	48.98	1.63	N/A	0.00070176	6.07517	1.34	1.98
Irgm2		NM_019440.2	NM_019440.2:2555	Endogenous	770.89	176.78	504.21	124.73	1.53	N/A	0.0258288	2.76384	1.06	2.2
Isg15		NM_015783.1	NM_015783.1:395	Endogenous	1913.78	216.5	1119.96	338.38	1.71	N/A	0.0149865	3.61765	1.17	2.5
Isg20		NM_020583.5	NM_020583.5:552	Endogenous	532.63	98.97	457.14	71.45	1.17	N/A	0.158706	1.55868	-1.08	1.47
Itch		NM_008395.2	NM_008395.2:575	Endogenous	892.7	48.29	851.01	63.26	1.05	N/A	0.279202	1.17063	-1.05	1.16
Itga1		NM_001033228.3	NM_001033228.3:2550	Endogenous	370.14	64.44	519.57	60.92	-1.4	N/A	0.0103307	-3.48987	-1.78	-1.11
Itga2		NM_008396.2	NM_008396.2:1860	Endogenous	23.34	8.33	27.2	8.05	-1.17	N/A	0.476518	-0.749091	-1.89	1.39
Itga2b		NM_010575.2	NM_010575.2:461	Endogenous	3.53	3.13	5.62	2	-1.59	N/A	0.283115	-1.18778	-4.35	1.72
Itga4		NM_010576.3	NM_010576.3:6600	Endogenous	315.06	71.37	245.08	16.09	1.29	N/A	0.0484247	2.62941	-1.01	1.68
Itga5		NM_010577.3	NM_010577.3:2446	Endogenous	1076.27	45.4	959.5	51.92	1.12	N/A	0.00644937	3.73047	1.04	1.21
Itga6		NM_008397.3	NM_008397.3:910	Endogenous	760.01	188.31	841.93	48.53	-1.11	N/A	0.399156	-0.932193	-1.5	1.22
Itgae		NM_008399.1	NM_008399.1:775	Endogenous	22.08	14.06	50.4	11.12	-2.28	N/A	0.0293653	-2.99214	-4.64	-1.12
Itgal		NM_008400.2	NM_008400.2:950	Endogenous	834.01	131.76	461.76	99.84	1.81	N/A	0.0010878	5.22736	1.38	2.36
Itgam		NM_008401.2	NM_008401.2:155	Endogenous	593.19	125.52	350.89	35.93	1.69	N/A	0.00389644	4.70516	1.27	2.25
Itgax		NM_021334.2	NM_021334.2:327	Endogenous	130.7	20.51	71.66	17.79	1.82	N/A	0.0022322	4.62206	1.34	2.48
Itgb1		NM_010578.1	NM_010578.1:1855	Endogenous	3526.74	302.83	3668.22	318.62	-1.04	N/A	0.487291	-0.72817	-1.18	1.09
Itgb2		NM_008404.4	NM_008404.4:2542	Endogenous	1467.53	373.2	657.75	133.04	2.23	N/A	0.00043436	5.93623	1.62	3.07
Itgb3		NM_016780.2	NM_016780.2:2595	Endogenous	162.83	18.14	100.5	20.68	1.62	N/A	0.0025724	4.79159	1.27	2.07
Itgb4		NM_001005608.2	NM_001005608.2:3355	Endogenous	15.92	9.06	19.57	7.03	-1.23	N/A	0.578274	-0.588874	-3.03	2
Itk		NM_010583.3	NM_010583.3:404	Endogenous	44.22	17.02	19.19	5.46	2.3	N/A	0.00372007	4.16496	1.43	3.7
Jak1		NM_146145.2	NM_146145.2:4080	Endogenous	1655.07	88.57	1602.51	21.88	1.03	N/A	0.261195	1.2841	-1.04	1.11
Jak2		NM_008413.2	NM_008413.2:1049	Endogenous	781.28	105.44	691.25	58.68	1.13	N/A	0.13165	1.71387	-1.05	1.35
Jak3		NM_010589.5	NM_010589.5:145	Endogenous	162.71	29.92	158.3	22.83	1.03	N/A	0.799649	0.263139	-1.25	1.32
Jam3		NM_023277.4	NM_023277.4:145	Endogenous	54.06	4.27	62.52	7.53	-1.16	N/A	0.0663114	-2.19062	-1.36	1.02
Jun		NM_010591.2	NM_010591.2:2212	Endogenous	1038.08	65.42	876.07	63.54	1.18	N/A	0.00456639	3.91804	1.07	1.31
Kdr		NM_010612.2	NM_010612.2:995	Endogenous	47.79	13.41	59.67	6.93	-1.25	N/A	0.196929	-1.48615	-1.83	1.18
Kit		NM_001122733.1	NM_001122733.1:4275	Endogenous	30.5	6.76	20.92	5.55	1.46	N/A	0.038501	2.47738	1.02	2.09
Klra1		NM_016659.3	NM_016659.3:105	Endogenous	1.28	0.24	1.06	0.14	1.21	N/A	0.0992559	1.90067	-1.06	1.54
Klra15		NM_013793.2	NM_013793.2:736	Endogenous	1.68	1.27	1.24	0.52	1.36	N/A	0.30104	1.11789	-1.45	2.69
Klra17		NM_133203.4	NM_133203.4:58	Endogenous	60.77	46.07	15.11	11.82	4.02	N/A	0.0159463	3.07008	1.38	11.75
Klra2		NM_001170851.1	NM_001170851.1:420	Endogenous	976.33	236.99	382.21	89.01	2.55	N/A	0.00014996	6.72251	1.84	3.55
Klra20		NM_053150.2	NM_053150.2:176	Endogenous	2.12	2.9	1.12	0.17	1.9	N/A	0.183278	1.58969	-1.61	5.8
Klra21		NM_053151.1	NM_053151.1:41	Endogenous	3.2	3.22	4.01	1.96	-1.25	N/A	0.649108	-0.477693	-3.99	2.54
Klra27		XM_916590.3	XM_916590.3:496	Endogenous	2.09	1.79	1.24	0.52	1.69	N/A	0.176966	1.53499	-1.43	4.08
Klra3		NM_010648.2	NM_010648.2:7	Endogenous	1.65	1.06	1.06	0.14	1.56	N/A	0.101152	2.0492	-1.17	2.84
Klra4		NM_010649.3	NM_010649.3:169	Endogenous	192.78	21.54	135.84	20.98	1.42	N/A	0.00429685	4.05749	1.16	1.74
Klra5		NM_008463.2	NM_008463.2:174	Endogenous	10.17	5.39	8.1	3.19	1.26	N/A	0.477464	0.747643	-1.64	2.58
Klra6		NM_008464.2	NM_008464.2:880	Endogenous	38.88	7.45	30.21	4.53	1.29	N/A	0.0517371	2.30971	-1.01	1.67
Klra7		NM_001110323.1	NM_001110323.1:250	Endogenous	129.25	5.82	74.61	26.52	1.73	N/A	0.0231027	3.52062	1.12	2.67
Klrb1		NM_001099918.1	NM_001099918.1:327	Endogenous	2.43	2.75	1.37	0.76	1.77	N/A	0.222664	1.36311	-1.66	5.22
Klrb1c		NM_008527.2	NM_008527.2:47	Endogenous	38.59	11.54	16.57	5.52	2.33	N/A	0.00220606	4.42914	1.48	3.66
Klrc1		NM_001136068.1	NM_001136068.1:68	Endogenous	398.23	79.74	140.89	11.28	2.83	N/A	0.00012389	10.3941	2.19	3.65
Klrc2		NM_010653.4	NM_010653.4:259	Endogenous	129.48	32.31	67.29	2.66	1.92	N/A	0.00379114	5.78906	1.41	2.63
Klrd1		NM_010654.2	NM_010654.2:434	Endogenous	659.71	105.15	403.43	57.47	1.64	N/A	0.00076092	5.26454	1.31	2.04
Klrg1		NM_016970.1	NM_016970.1:825	Endogenous	73.03	13.12	65.38	28.98	1.12	N/A	0.5699	0.603776	-1.43	1.79
Klrk1		NM_001083322.1	NM_001083322.1:144	Endogenous	645.38	158.05	351.92	51.54	1.83	N/A	0.00178789	4.93693	1.36	2.48
Lag3		NM_008479.1	NM_008479.1:1700	Endogenous	89.96	25.27	42.49	14	2.12	N/A	0.00505123	3.89992	1.34	3.34
Lamp1		NM_010684.2	NM_010684.2:2080	Endogenous	3485.72	346.64	3627.92	259.44	-1.04	N/A	0.48999	-0.727161	-1.19	1.09
Lamp2		NM_001017959.1	NM_001017959.1:908	Endogenous	2655.94	365.61	2147.56	152.38	1.24	N/A	0.0236488	3.02949	1.03	1.48
Lamp3		NM_177356.3	NM_177356.3:1074	Endogenous	1.39	0.22	1.19	0.36	1.17	N/A	0.300314	1.12471	-1.2	1.64
Lbp		NM_008489.2	NM_008489.2:1015	Endogenous	67.13	24.49	84.72	12.05	-1.26	N/A	0.254156	-1.27783	-2.02	1.27
Lck		NM_010693.2	NM_010693.2:1180	Endogenous	144.58	25.39	89.22	14.85	1.62	N/A	0.00277959	4.29026	1.24	2.11
Lcn2		NM_008491.1	NM_008491.1:190	Endogenous	357.3	283.6	309.78	115.78	1.15	N/A	0.746223	0.341129	-2.54	3.38
Lcp1		NM_001247984.1	NM_001247984.1:3344	Endogenous	3075	471.86	2181.98	176.41	1.41	N/A	0.00370142	4.52927	1.17	1.7
Lgals3		NM_001145953.1	NM_001145953.1:665	Endogenous	11175.3	2553.39	4294.64	388.32	2.6	N/A	0.00029225	8.6169	1.96	3.46
Lif		NM_008501.2	NM_008501.2:3435	Endogenous	217.19	42.5	122.29	8.87	1.78	N/A	0.00123726	6.42638	1.41	2.23
Lilra5		NM_001081239.2	NM_001081239.2:994	Endogenous	38.66	24.95	25.07	21.91	1.54	N/A	0.325715	1.05838	-1.77	4.2
Litaf		NM_019980.1	NM_019980.1:1100	Endogenous	864.74	78.87	735.88	56.52	1.18	N/A	0.0144173	3.12892	1.04	1.33
Lrp1		NM_008512.2	NM_008512.2:1310	Endogenous	3866.38	302.21	4873.98	538.54	-1.26	N/A	0.00605529	-3.79185	-1.46	-1.09
Lrrn3		NM_010733.2	NM_010733.2:1765	Endogenous	11.22	5.62	24.94	4.68	-2.22	N/A	0.020713	-3.36725	-4.3	-1.15
Lta		NM_010735.1	NM_010735.1:1115	Endogenous	19.07	15.05	18.41	6.53	1.04	N/A	0.920603	0.103749	-2.23	2.4
Ltb		NM_008518.2	NM_008518.2:163	Endogenous	119.35	26.24	109.17	11.69	1.09	N/A	0.423129	0.859615	-1.19	1.43
Ltbr		NM_010736.3	NM_010736.3:1962	Endogenous	482.72	26.29	513.75	54.78	-1.06	N/A	0.286385	-1.16993	-1.21	1.07
Ltf		NM_008522.3	NM_008522.3:2545	Endogenous	1.28	0.24	1.12	0.17	1.15	N/A	0.240311	1.27297	-1.12	1.47
Ltk		NM_008523.2	NM_008523.2:788	Endogenous	1.89	3.53	1.25	0.55	1.51	N/A	0.371983	0.975427	-1.97	4.52
Ly86		NM_010745.2	NM_010745.2:725	Endogenous	1404.3	278.28	1219.75	153.63	1.15	N/A	0.204868	1.39023	-1.1	1.46
Ly9		NM_008534.2	NM_008534.2:1190	Endogenous	151.22	36.08	97.23	18.99	1.56	N/A	0.0133004	3.16707	1.12	2.16
Ly96		NM_001159711.1	NM_001159711.1:64	Endogenous	247.14	31.02	195.95	13.49	1.26	N/A	0.0100619	3.62582	1.08	1.48
Lyn		NM_010747.1	NM_010747.1:1725	Endogenous	1176.16	155.51	766.55	36.25	1.53	N/A	0.00079937	7.11925	1.31	1.79
Lyve1		NM_053247.4	NM_053247.4:150	Endogenous	11.63	2.67	84.41	52.09	-7.26	N/A	0.00036701	-7.77803	-13.98	-3.77
Lyz2		NM_017372.3	NM_017372.3:98	Endogenous	15506.3	4964.08	14035.4	2470.84	1.1	N/A	0.53697	0.650757	-1.32	1.61
Maf		NM_001025577.2	NM_001025577.2:43	Endogenous	169.44	23.71	208.69	40.82	-1.23	N/A	0.0898494	-1.94403	-1.59	1.05
Map2k1		NM_008927.3	NM_008927.3:1695	Endogenous	1056.58	65.59	816.76	56.08	1.29	N/A	0.0002143	6.41127	1.18	1.42
Map2k2		NM_023138.4	NM_023138.4:1440	Endogenous	829.94	16.37	825.7	44.61	1.01	N/A	0.849751	0.199372	-1.06	1.07
Map2k4		NM_009157.4	NM_009157.4:1335	Endogenous	573.52	21.52	557.9	19.7	1.03	N/A	0.265044	1.19888	-1.03	1.09
Map3k1		NM_011945.2	NM_011945.2:1640	Endogenous	204.54	53.49	146.81	8.06	1.39	N/A	0.0482911	2.72502	-1.01	1.95
Map3k5		NM_008580.4	NM_008580.4:640	Endogenous	210.97	28.07	255.52	22.12	-1.21	N/A	0.0291529	-2.7198	-1.43	-1.03
Map3k7		NM_009316.1	NM_009316.1:822	Endogenous	491.86	27.51	543.71	43.67	-1.11	N/A	0.0567838	-2.27119	-1.23	1
Map4k2		NM_009006.2	NM_009006.2:666	Endogenous	69.56	18.89	76.64	6.01	-1.1	N/A	0.444848	-0.832174	-1.52	1.25
Mapk1		NM_011949.3	NM_011949.3:2640	Endogenous	1390.29	38.58	1387.75	84.85	1	N/A	0.952949	0.0617049	-1.08	1.08
Mapk11		NM_011161.5	NM_011161.5:396	Endogenous	74.51	16.15	69.45	9.99	1.07	N/A	0.560472	0.611216	-1.23	1.42
Mapk14		NM_001168513.1	NM_001168513.1:114	Endogenous	876.27	122.98	802.11	22.19	1.09	N/A	0.206978	1.48173	-1.08	1.29
Mapk3		NM_011952.2	NM_011952.2:825	Endogenous	866.47	89.41	975.63	57.89	-1.13	N/A	0.0636247	-2.24942	-1.28	1.01
Mapk8		NM_016700.3	NM_016700.3:970	Endogenous	148.41	9.31	144.11	12.05	1.03	N/A	0.564377	0.60322	-1.09	1.16
Mapkapk2		NM_008551.1	NM_008551.1:1991	Endogenous	717.81	57.27	680.28	56.02	1.06	N/A	0.33313	1.03017	-1.07	1.19
Marco		NM_010766.2	NM_010766.2:350	Endogenous	40.36	15.13	22.02	8.03	1.83	N/A	0.0281621	2.67904	1.07	3.13
Masp1		NM_008555.2	NM_008555.2:210	Endogenous	32.26	7.68	27.29	8.33	1.18	N/A	0.369025	0.954027	-1.28	1.79
Masp2		NM_010767.3	NM_010767.3:363	Endogenous	1.61	0.75	1.64	2.62	-1.02	N/A	0.966225	-0.0441054	-2.77	2.67
Mavs		NM_144888.1	NM_144888.1:2510	Endogenous	171.05	20.39	175.13	9.73	-1.02	N/A	0.716348	-0.38249	-1.2	1.14
Mbl2		NM_010776.1	NM_010776.1:525	Endogenous	1.96	1.21	1.5	1.05	1.31	N/A	0.466506	0.764578	-1.75	2.99
Mcam		NM_023061.2	NM_023061.2:630	Endogenous	119.11	25.02	134.09	11.89	-1.13	N/A	0.276413	-1.20554	-1.45	1.14
Mef2c		NM_001170537.1	NM_001170537.1:4341	Endogenous	111.74	18.62	224.21	42.18	-2.01	N/A	0.0002442	-6.26986	-2.61	-1.54
Mefv		NM_001161790.1	NM_001161790.1:928	Endogenous	272.83	79.36	130.71	16.69	2.09	N/A	0.00157637	5.60878	1.49	2.92
Mertk		NM_008587.1	NM_008587.1:1320	Endogenous	336.47	49.31	349.59	56.79	-1.04	N/A	0.697779	-0.402723	-1.3	1.2
Mfge8		NM_008594.2	NM_008594.2:1357	Endogenous	203.11	18.13	255.6	25.81	-1.26	N/A	0.00536161	-3.80803	-1.45	-1.09
Mif		NM_010798.2	NM_010798.2:373	Endogenous	4649.9	326.1	3010.83	557.13	1.54	N/A	0.00235896	5.3965	1.26	1.9
Mill2		NM_153760.2	NM_153760.2:22	Endogenous	40.94	10.36	56.33	7.86	-1.38	N/A	0.0441482	-2.52212	-1.88	-1.01
Mme		NM_008604.3	NM_008604.3:285	Endogenous	20.18	8.47	73.15	22.16	-3.63	N/A	0.00071914	-5.68472	-6.19	-2.12
Mmp9		NM_013599.2	NM_013599.2:1570	Endogenous	23.35	15.7	68.08	8.34	-2.92	N/A	0.0196327	-3.63168	-6.61	-1.29
Mnx1		NM_019944.1	NM_019944.1:1740	Endogenous	1.42	0.62	1.06	0.14	1.35	N/A	0.144283	1.73476	-1.2	2.17
Mpo		NM_010824.2	NM_010824.2:1648	Endogenous	4.09	2.59	1.9	1.57	2.15	N/A	0.08814	1.94504	-1.18	5.45
Mpped1		NM_172610.3	NM_172610.3:424	Endogenous	1.28	0.24	1.06	0.14	1.21	N/A	0.0992559	1.90067	-1.06	1.54
Mr1		NM_008209.4	NM_008209.4:1360	Endogenous	129.15	13.57	112.45	18.78	1.15	N/A	0.161647	1.57409	-1.08	1.42
Mrc1		NM_008625.1	NM_008625.1:3992	Endogenous	1219	415.68	2253.77	559.98	-1.85	N/A	0.0124931	-3.27661	-2.88	-1.19
Ms4a1		NM_007641.5	NM_007641.5:166	Endogenous	2	1.22	1.06	0.14	1.89	N/A	0.0523735	2.62881	-1.04	3.69
Ms4a2		NM_001276330.1	NM_001276330.1:104	Endogenous	6.76	3.34	13.41	3.84	-1.98	N/A	0.0571393	-2.41818	-4.1	1.04
Msln		NM_018857.1	NM_018857.1:346	Endogenous	130.86	99.57	101.41	33.26	1.29	N/A	0.47029	0.776212	-1.8	3
Msr1		NM_001113326.1	NM_001113326.1:555	Endogenous	1579.97	345.03	837.06	114.51	1.89	N/A	0.00083162	5.67303	1.44	2.48
Mst1r		NM_009074.1	NM_009074.1:3135	Endogenous	2.08	3.28	1.92	1.53	1.08	N/A	0.873151	0.165229	-2.89	3.39
Muc1		NM_013605.1	NM_013605.1:1445	Endogenous	17.08	9.22	21.81	8.13	-1.28	N/A	0.355344	-0.988793	-2.29	1.41
Mx1		NM_010846.1	NM_010846.1:1078	Endogenous	1.28	0.24	1.24	0.52	1.03	N/A	0.850436	0.19659	-1.48	1.58
Mx2		NM_013606.1	NM_013606.1:2095	Endogenous	150.23	29.66	126.03	28.57	1.19	N/A	0.222412	1.32667	-1.15	1.63
Myc		NM_010849.4	NM_010849.4:630	Endogenous	1166.23	100.12	815.53	70.33	1.43	N/A	0.00014017	6.78931	1.26	1.62
Myd88		NM_010851.2	NM_010851.2:1595	Endogenous	465.84	41.35	420.7	26.64	1.11	N/A	0.0668868	2.1518	-1.01	1.24
Ncam1		NM_001113204.1	NM_001113204.1:740	Endogenous	363.36	38.94	739.88	55.09	-2.04	N/A	4.82e-06	-12.3312	-2.33	-1.78
Ncf4		NM_008677.2	NM_008677.2:741	Endogenous	754.37	121.67	551.14	60.39	1.37	N/A	0.00684754	3.73861	1.12	1.67
Ncr1		NM_010746.3	NM_010746.3:391	Endogenous	179.32	27.45	123.68	20.25	1.45	N/A	0.00577993	3.73762	1.15	1.83
Nefl		NM_010910.1	NM_010910.1:1303	Endogenous	105.57	36.57	96.77	18.12	1.09	N/A	0.674969	0.442669	-1.52	1.81
Nfatc1		NM_016791.4	NM_016791.4:1570	Endogenous	158.84	15.55	151.62	11.39	1.05	N/A	0.432869	0.828304	-1.09	1.2
Nfatc2		NM_001037177.1	NM_001037177.1:1559	Endogenous	78.2	29.68	68.65	12.57	1.14	N/A	0.483412	0.744866	-1.35	1.75
Nfatc3		NM_010901.2	NM_010901.2:2260	Endogenous	130.92	9.89	128.06	14.4	1.02	N/A	0.735185	0.352464	-1.14	1.19
Nfatc4		NM_023699.3	NM_023699.3:2205	Endogenous	20.82	11.33	23.11	7.36	-1.11	N/A	0.725512	-0.366877	-2.23	1.81
Nfkb1		NM_008689.2	NM_008689.2:2125	Endogenous	1087.85	86.14	980.91	53.55	1.11	N/A	0.044443	2.42913	1	1.23
Nfkb2		NM_019408.2	NM_019408.2:1150	Endogenous	490.59	55.29	544.88	32.85	-1.11	N/A	0.109092	-1.87158	-1.27	1.03
Nfkbia		NM_010907.2	NM_010907.2:646	Endogenous	240.5	67.19	203.53	23.59	1.18	N/A	0.243054	1.3119	-1.17	1.64
Nlrc5		NM_001033207.3	NM_001033207.3:6665	Endogenous	822.49	98.93	465.72	80.83	1.77	N/A	0.00095232	5.59854	1.38	2.26
Nlrp3		NM_145827.3	NM_145827.3:508	Endogenous	171.22	50.2	79.36	9.87	2.16	N/A	0.00206327	5.59229	1.52	3.07
Nod1		NM_172729.2	NM_172729.2:1446	Endogenous	380.93	94.91	240.03	21.93	1.59	N/A	0.00878646	4.09131	1.19	2.12
Nod2		NM_145857.2	NM_145857.2:1086	Endogenous	51.94	14.5	24.96	10.42	2.08	N/A	0.0123109	3.35745	1.22	3.55
Nos2		NM_010927.3	NM_010927.3:3715	Endogenous	191.49	129.44	10.18	6.09	18.81	N/A	4.441e-05	8.08372	7.97	44.39
Notch1		NM_008714.2	NM_008714.2:1425	Endogenous	315.38	33.5	307.87	29.26	1.02	N/A	0.71839	0.373697	-1.14	1.19
Nrp1		NM_008737.2	NM_008737.2:1190	Endogenous	592.97	116.97	816.32	105.64	-1.38	N/A	0.0151072	-3.2189	-1.76	-1.08
Nt5e		NM_011851.3	NM_011851.3:1600	Endogenous	83.18	44.05	65.95	9.88	1.26	N/A	0.328993	1.08254	-1.44	2.29
Nup107		NM_134010.2	NM_134010.2:200	Endogenous	428.53	53.65	387.68	25.41	1.11	N/A	0.147119	1.65158	-1.05	1.28
Oas2		NM_145227.3	NM_145227.3:414	Endogenous	480.89	63.74	343.99	68.52	1.4	N/A	0.0113758	3.39711	1.11	1.77
Oas3		NM_145226.2	NM_145226.2:365	Endogenous	164.21	18.77	92.89	22.83	1.77	N/A	0.00230108	5.17919	1.33	2.35
Oasl1		NM_145209.3	NM_145209.3:626	Endogenous	420.68	90.84	277.41	84.54	1.52	N/A	0.0363591	2.54741	1.03	2.23
Osm		NM_001013365.2	NM_001013365.2:579	Endogenous	54.23	30.49	30.56	12.99	1.77	N/A	0.0757868	2.08234	-1.08	3.4
Pax5		NM_008782.2	NM_008782.2:90	Endogenous	1.89	1.68	1.7	0.68	1.11	N/A	0.773471	0.301403	-2.23	2.75
Pdcd1		NM_008798.1	NM_008798.1:1134	Endogenous	163.55	51.92	62.59	7.92	2.61	N/A	0.0008726	6.5926	1.8	3.8
Pdcd1lg2		NM_021396.2	NM_021396.2:1870	Endogenous	150.79	95.25	90.73	30.31	1.66	N/A	0.174043	1.54231	-1.4	3.88
Pdgfc		NM_019971.2	NM_019971.2:1165	Endogenous	237.51	18.53	413.97	58.09	-1.74	N/A	0.00018512	-7.82221	-2.07	-1.46
Pdgfrb		NM_008809.1	NM_008809.1:1185	Endogenous	53.82	4.93	108.37	12.95	-2.01	N/A	7.98e-06	-10.6133	-2.35	-1.72
Pecam1		NM_008816.2	NM_008816.2:1100	Endogenous	302.25	38.16	163.48	14.43	1.85	N/A	7.146e-05	8.40615	1.55	2.21
Pik3cd		XM_003945690.1	XM_003945690.1:4648	Endogenous	360.9	79.58	300.16	44.88	1.2	N/A	0.144015	1.63891	-1.09	1.57
Pik3cg		NM_020272.2	NM_020272.2:2890	Endogenous	93.91	16.18	79.47	9.45	1.18	N/A	0.113102	1.80193	-1.05	1.47
Pin1		NM_023371.3	NM_023371.3:2480	Endogenous	29.21	1.77	30.24	3.58	-1.04	N/A	0.559649	-0.616499	-1.19	1.11
Pla2g1b		NM_011107.1	NM_011107.1:360	Endogenous	1.4	0.61	1.46	0.64	-1.04	N/A	0.87533	-0.162071	-1.84	1.7
Pla2g6		NM_001199023.1	NM_001199023.1:768	Endogenous	161.85	10.55	110.17	6.66	1.47	N/A	1.068e-05	9.81247	1.34	1.61
Plau		NM_008873.2	NM_008873.2:1950	Endogenous	2388.32	325.11	1276.35	295.71	1.87	N/A	0.0007173	5.67649	1.44	2.43
Plaur		NM_011113.3	NM_011113.3:1085	Endogenous	2200.15	270.72	1131.15	71.33	1.95	N/A	2.14e-05	11.3525	1.69	2.24
Pmch		NM_029971.2	NM_029971.2:215	Endogenous	1.4	0.61	2.94	1.86	-2.1	N/A	0.0741472	-2.15783	-4.89	1.1
Pml		NM_008884.5	NM_008884.5:616	Endogenous	701.94	51.21	616.85	91.13	1.14	N/A	0.131054	1.75747	-1.06	1.37
Pnma1		NM_027438.3	NM_027438.3:906	Endogenous	1.28	0.24	2.24	0.89	-1.75	N/A	0.0235725	-3.03109	-2.82	-1.09
Pou2af1		NM_011136.2	NM_011136.2:1865	Endogenous	1.28	0.24	2.73	2.57	-2.14	N/A	0.0967999	-2.09926	-5.84	1.28
Pou2f2		NM_001163556.1	NM_001163556.1:52	Endogenous	120.92	36.88	57.12	26.9	2.12	N/A	0.0154589	3.16565	1.21	3.71
Pparg		NM_011146.1	NM_011146.1:1060	Endogenous	19.01	7.51	12.92	3.2	1.47	N/A	0.0905451	1.95804	-1.08	2.35
Ppbp		NM_023785.2	NM_023785.2:225	Endogenous	6.83	6.14	4.87	3.14	1.4	N/A	0.509285	0.690798	-2.28	4.49
Prdm1		NM_007548.3	NM_007548.3:1440	Endogenous	63.76	18.24	46.73	5.17	1.36	N/A	0.0638643	2.33018	-1.03	1.92
Prf1		NM_011073.2	NM_011073.2:1350	Endogenous	393.63	34.61	154.75	59.33	2.54	N/A	0.00334756	5.64282	1.61	4.03
Prg2		NM_008920.4	NM_008920.4:119	Endogenous	1.98	3.3	2.24	3.19	-1.14	N/A	0.82297	-0.231255	-4.16	3.23
Prkcd		NM_011103.2	NM_011103.2:1265	Endogenous	1040.62	250.03	817.71	60.43	1.27	N/A	0.0795678	2.21774	-1.06	1.72
Prkce		NM_011104.2	NM_011104.2:1510	Endogenous	99.13	17.89	108.09	6.22	-1.09	N/A	0.352174	-1.03016	-1.38	1.16
Psen1		NM_008943.2	NM_008943.2:2770	Endogenous	480.99	68.2	431.21	19.8	1.12	N/A	0.151823	1.69667	-1.07	1.33
Psen2		NM_001128605.1	NM_001128605.1:560	Endogenous	228.24	59.14	147.16	6.7	1.55	N/A	0.0163224	3.84253	1.13	2.13
Psma2		NM_008944.2	NM_008944.2:136	Endogenous	2862.32	208.98	2508.77	173.78	1.14	N/A	0.0210344	2.86424	1.02	1.27
Psmb10		NM_013640.3	NM_013640.3:401	Endogenous	569.48	112.74	383.11	74.86	1.49	N/A	0.0139986	3.13501	1.1	2
Psmb7		NM_011187.1	NM_011187.1:184	Endogenous	1360.29	68.7	1203.53	37.73	1.13	N/A	0.00292516	4.57961	1.06	1.21
Psmb8		NM_010724.2	NM_010724.2:362	Endogenous	6503.55	879.19	3761.12	455.5	1.73	N/A	0.000163	6.72963	1.43	2.1
Psmb9		NM_013585.2	NM_013585.2:540	Endogenous	1256.67	196.21	723.59	65.49	1.74	N/A	0.00037773	6.73087	1.42	2.12
Psmd7		NM_010817.2	NM_010817.2:1424	Endogenous	1196.4	63.53	1042.58	46.08	1.15	N/A	0.00231506	4.45721	1.07	1.23
Ptgdr2		NM_009962.2	NM_009962.2:270	Endogenous	2.28	2.38	3.31	1.98	-1.45	N/A	0.455678	-0.784704	-4.49	2.13
Ptgs2		NM_011198.3	NM_011198.3:675	Endogenous	936.84	467.89	191.88	36.02	4.88	N/A	0.00023205	8.19751	2.97	8.03
Ptprc		NM_011210.3	NM_011210.3:2320	Endogenous	1410.45	288.13	823.3	99.3	1.71	N/A	0.00101965	5.48686	1.35	2.18
Pvr		NM_027514.2	NM_027514.2:962	Endogenous	627.95	109.08	293.45	62.67	2.14	N/A	0.00027209	6.20996	1.6	2.86
Pvrl2		NM_001159724.1	NM_001159724.1:984	Endogenous	110.11	9.09	104.7	20.38	1.05	N/A	0.639436	0.496706	-1.23	1.36
Pycard		NM_023258.4	NM_023258.4:1654	Endogenous	42.92	7.14	23.66	5.93	1.81	N/A	0.00316753	4.32013	1.31	2.51
Raet1		NM_009018.1	NM_009018.1:548	Endogenous	1131.21	136.94	914.69	87.33	1.24	N/A	0.0194026	2.95971	1.04	1.47
Rag1		NM_009019.2	NM_009019.2:1945	Endogenous	1.78	0.64	1.47	0.51	1.21	N/A	0.39487	0.899413	-1.37	2.01
Rel		NM_009044.2	NM_009044.2:1290	Endogenous	204.39	40.59	182.45	15.5	1.12	N/A	0.25119	1.28035	-1.12	1.41
Rela		NM_009045.4	NM_009045.4:645	Endogenous	311.98	53.6	295.24	13.16	1.06	N/A	0.492419	0.745075	-1.16	1.3
Relb		NM_009046.2	NM_009046.2:2013	Endogenous	225.69	64.92	202.14	16.36	1.12	N/A	0.452101	0.820247	-1.3	1.62
Reps1		NM_001111065.1	NM_001111065.1:294	Endogenous	383.26	12.68	380.23	17.96	1.01	N/A	0.768701	0.305333	-1.05	1.07
Ripk2		NM_138952.3	NM_138952.3:830	Endogenous	157.37	21.25	139.18	15.05	1.13	N/A	0.147924	1.60345	-1.06	1.36
Rora		NM_013646.1	NM_013646.1:1045	Endogenous	107.62	19.65	86.43	10.27	1.25	N/A	0.071389	2.15125	-1.03	1.6
Rorc		NM_011281.2	NM_011281.2:648	Endogenous	9.06	2.58	6.47	6.87	1.4	N/A	0.501129	0.729269	-2.58	5.06
Rps6		NM_009096.3	NM_009096.3:1195	Endogenous	192.45	20.36	210.07	11.79	-1.09	N/A	0.160663	-1.59814	-1.25	1.05
Rrad		NM_019662.2	NM_019662.2:1439	Endogenous	89.12	11.68	109.57	10.61	-1.23	N/A	0.020313	-2.94774	-1.45	-1.04
Rsad2		NM_021384.4	NM_021384.4:510	Endogenous	511.33	71.12	266.54	101.25	1.92	N/A	0.0085556	4.05333	1.27	2.9
Runx1		NM_001111021.1	NM_001111021.1:3055	Endogenous	1063.88	108.13	1040.5	61.46	1.02	N/A	0.681042	0.430169	-1.11	1.16
Runx3		NM_019732.2	NM_019732.2:803	Endogenous	55.44	12.12	31.48	3.7	1.76	N/A	0.00160117	5.2551	1.35	2.29
S100a8		NM_013650.2	NM_013650.2:227	Endogenous	207.1	103.96	146.77	15.91	1.41	N/A	0.169761	1.63235	-1.27	2.53
S100b		NM_009115.3	NM_009115.3:1090	Endogenous	1.65	0.57	12.95	8.18	-7.84	N/A	0.00026221	-7.08965	-15.96	-3.85
Saa1		NM_009117.3	NM_009117.3:351	Endogenous	1.83	1.35	1.58	0.93	1.15	N/A	0.675394	0.435275	-1.89	2.51
Sbno2		NM_183426.1	NM_183426.1:2656	Endogenous	300.52	60.65	272.54	30.97	1.1	N/A	0.383797	0.936582	-1.17	1.42
Sele		NM_011345.2	NM_011345.2:2575	Endogenous	127.17	23.69	74.98	7.19	1.7	N/A	0.00192735	5.34668	1.32	2.19
Sell		NM_001164059.1	NM_001164059.1:664	Endogenous	751.11	167.42	444.98	76.55	1.69	N/A	0.00307919	4.34854	1.27	2.24
Selplg		NM_009151.3	NM_009151.3:1712	Endogenous	915.84	195.98	644.31	90.24	1.42	N/A	0.0136056	3.28493	1.09	1.85
Serpinb2		NM_001174170.1	NM_001174170.1:715	Endogenous	28.45	13.47	16.03	4.14	1.77	N/A	0.0522253	2.40935	-1.01	3.18
Serping1		NM_009776.3	NM_009776.3:1480	Endogenous	528.97	117.69	242.58	19.46	2.18	N/A	0.00058365	7.55824	1.67	2.84
Sh2b2		NM_018825.3	NM_018825.3:1074	Endogenous	52.52	24.92	26.87	11.3	1.95	N/A	0.0292876	2.67672	1.08	3.53
Sh2d1a		NM_011364.3	NM_011364.3:250	Endogenous	69.52	11.5	48.91	16.88	1.42	N/A	0.0843754	2.09902	-1.08	2.19
Sh2d1b1		NM_012009.4	NM_012009.4:973	Endogenous	78.31	29.44	49.62	13.03	1.58	N/A	0.0506339	2.33042	-1.01	2.51
Sigirr		NM_023059.3	NM_023059.3:800	Endogenous	157.31	18.05	138.52	22.15	1.14	N/A	0.187974	1.45861	-1.08	1.4
Siglec1		NM_011426.3	NM_011426.3:4550	Endogenous	262.1	75.59	356.65	50.69	-1.36	N/A	0.0721644	-2.18584	-1.95	1.06
Slamf1		NM_013730.4	NM_013730.4:1770	Endogenous	6.62	4.08	3.77	1.93	1.76	N/A	0.123298	1.73089	-1.23	3.79
Slamf6		NM_030710.2	NM_030710.2:805	Endogenous	89.64	18.11	59.12	5.15	1.52	N/A	0.0040547	4.63065	1.2	1.91
Slamf7		NM_144539.5	NM_144539.5:750	Endogenous	877.25	292.46	194.14	44.71	4.52	N/A	5.28e-05	8.66797	2.99	6.82
Slc11a1		NM_013612.2	NM_013612.2:945	Endogenous	381.06	116.4	127.44	38.19	2.99	N/A	0.00027759	6.15654	1.96	4.55
Slc7a11		NM_011990.2	NM_011990.2:1700	Endogenous	151.91	64.56	52.27	9.13	2.91	N/A	0.00364222	4.93911	1.67	5.06
Smad2		NM_010754.4	NM_010754.4:880	Endogenous	169.44	17.22	159.18	15.68	1.06	N/A	0.354431	0.982932	-1.09	1.24
Smad3		NM_016769.3	NM_016769.3:1845	Endogenous	465.56	28.41	604.83	36.31	-1.3	N/A	0.00012618	-6.89296	-1.42	-1.19
Smad4		NM_008540.2	NM_008540.2:2885	Endogenous	437.16	23.39	443.56	31.23	-1.01	N/A	0.728703	-0.360061	-1.12	1.08
Smn1		NM_011420.2	NM_011420.2:390	Endogenous	602.31	21.85	547.9	51.91	1.1	N/A	0.0769612	2.19028	-1.02	1.23
Smpd3		NM_021491.3	NM_021491.3:1578	Endogenous	13.56	6.17	13.06	4.69	1.04	N/A	0.894894	0.137303	-1.87	2.02
Snai1		NM_011427.2	NM_011427.2:910	Endogenous	51.59	11.2	89.75	15.54	-1.74	N/A	0.00266512	-4.47002	-2.33	-1.3
Socs1		NM_009896.2	NM_009896.2:1020	Endogenous	837.76	241.88	423.35	117.52	1.98	N/A	0.0053298	3.79271	1.29	3.03
Socs3		NM_007707.2	NM_007707.2:585	Endogenous	145.42	33.05	89.61	4.84	1.62	N/A	0.0066484	4.78203	1.23	2.15
Spink5		NM_001081180.1	NM_001081180.1:2863	Endogenous	1.66	1.97	1.4	0.9	1.19	N/A	0.656752	0.463915	-2.03	2.86
Spn		NM_001037810.1	NM_001037810.1:726	Endogenous	223.08	38.04	157.92	26.19	1.41	N/A	0.00979977	3.38194	1.11	1.8
Spp1		NM_009263.3	NM_009263.3:420	Endogenous	7789.54	1005.31	13464.7	1493.99	-1.73	N/A	8.713e-05	-7.30069	-2.06	-1.45
St6gal1		NM_001252506.1	NM_001252506.1:1564	Endogenous	303.51	14.15	389.3	35.51	-1.28	N/A	0.00175503	-5.38926	-1.44	-1.14
Stat1		NM_009283.3	NM_009283.3:1590	Endogenous	4619.13	892.9	2550.85	419.34	1.81	N/A	0.0010293	5.02254	1.37	2.39
Stat2		NM_019963.1	NM_019963.1:362	Endogenous	1372.47	109.2	916.74	185.6	1.5	N/A	0.00821747	4.14704	1.17	1.92
Stat3		NM_213659.2	NM_213659.2:2130	Endogenous	1647	226.23	1328.9	89.07	1.24	N/A	0.0193969	3.21347	1.04	1.47
Stat4		NM_011487.4	NM_011487.4:1816	Endogenous	82.89	20.44	65.93	9.33	1.26	N/A	0.117639	1.8188	-1.08	1.71
Stat5b		NM_011489.3	NM_011489.3:4855	Endogenous	198.11	26.77	167.09	13.16	1.19	N/A	0.04631	2.44801	1	1.41
Stat6		NM_009284.2	NM_009284.2:3465	Endogenous	1082.03	38.59	955.48	27.61	1.13	N/A	0.00034731	6.07198	1.08	1.19
Syk		NM_001198977.1	NM_001198977.1:2064	Endogenous	681.54	91.53	476.24	48.83	1.43	N/A	0.0016053	4.76342	1.2	1.71
Syt17		NM_138649.1	NM_138649.1:1390	Endogenous	2.73	1.33	3.29	2.51	-1.2	N/A	0.674651	-0.437888	-3.23	2.24
Tab1		NM_025609.2	NM_025609.2:570	Endogenous	238.42	14.81	286.9	28.75	-1.2	N/A	0.0100842	-3.55817	-1.37	-1.06
Tal1		NM_011527.2	NM_011527.2:2490	Endogenous	2.57	2.98	3.62	5.67	-1.41	N/A	0.603481	-0.542167	-6.35	3.19
Tank		NM_011529.1	NM_011529.1:491	Endogenous	372.41	41.11	302.14	17.25	1.23	N/A	0.00887302	3.79695	1.08	1.41
Tap1		NM_001161730.1	NM_001161730.1:856	Endogenous	2508.72	453.25	1479.68	177.33	1.7	N/A	0.00093716	5.35797	1.34	2.14
Tap2		NM_011530.2	NM_011530.2:495	Endogenous	323.98	84.59	198.75	13.27	1.63	N/A	0.0114464	4.10955	1.17	2.27
Tapbp		NM_009318.2	NM_009318.2:2195	Endogenous	2185.61	353.16	1402.53	207.62	1.56	N/A	0.00185276	4.57749	1.24	1.96
Tbk1		NM_019786.4	NM_019786.4:440	Endogenous	164.73	15.9	140.52	19.33	1.17	N/A	0.0618333	2.19216	-1.01	1.39
Tbx21		NM_019507.1	NM_019507.1:625	Endogenous	40.74	11.5	20.88	3.63	1.95	N/A	0.00267368	4.73783	1.38	2.76
Tcf7		NM_009331.3	NM_009331.3:1810	Endogenous	141.63	26.44	158.54	11.89	-1.12	N/A	0.28069	-1.2052	-1.42	1.14
Tdo2		NM_019911.2	NM_019911.2:495	Endogenous	1.4	0.61	1.85	1.28	-1.32	N/A	0.415895	-0.869772	-2.88	1.65
Tek		NM_013690.2	NM_013690.2:3580	Endogenous	12.05	4.73	20.33	9.99	-1.69	N/A	0.0934586	-1.92932	-3.2	1.13
Tfe3		NM_172472.3	NM_172472.3:2715	Endogenous	160.04	25.71	125.63	8.64	1.27	N/A	0.0252985	3.07013	1.04	1.56
Tfeb		NM_001161723.1	NM_001161723.1:534	Endogenous	87.64	31.64	69.19	20.06	1.27	N/A	0.238053	1.27725	-1.22	1.96
Tfrc		NM_011638.3	NM_011638.3:1930	Endogenous	1128.86	89.37	671.59	123.49	1.68	N/A	0.00100707	6.26104	1.36	2.08
Tgfb1		NM_011577.1	NM_011577.1:1470	Endogenous	1590.76	181.21	1484.09	89.27	1.07	N/A	0.268637	1.21708	-1.07	1.23
Tgfb2		NM_009367.1	NM_009367.1:1685	Endogenous	26.38	9.29	57.08	14.63	-2.16	N/A	0.00578171	-3.89916	-3.45	-1.35
Tgfb3		NM_009368.2	NM_009368.2:2410	Endogenous	119.04	24.83	310.67	37.05	-2.61	N/A	4.245e-05	-9.61602	-3.33	-2.04
Tgfbr1		NM_009370.2	NM_009370.2:4425	Endogenous	472.56	83.64	562.01	52.98	-1.19	N/A	0.103389	-1.9095	-1.49	1.05
Tgfbr2		NM_009371.2	NM_009371.2:475	Endogenous	1439.42	64.57	1818.78	70.51	-1.26	N/A	2.73e-05	-8.7272	-1.35	-1.19
Thbd		NM_009378.3	NM_009378.3:2845	Endogenous	232.3	29.55	294.78	55.45	-1.27	N/A	0.0479806	-2.38953	-1.61	-1
Thbs1		NM_011580.3	NM_011580.3:702	Endogenous	1089.28	273.52	352.07	64.39	3.09	N/A	6.342e-05	8.12938	2.23	4.3
Thy1		NM_009382.3	NM_009382.3:425	Endogenous	564.5	123.56	344.44	64.05	1.64	N/A	0.00434494	3.97301	1.22	2.2
Ticam1		NM_174989.4	NM_174989.4:2159	Endogenous	49.52	14.67	44	6.22	1.13	N/A	0.440071	0.827164	-1.28	1.62
Ticam2		NM_173394.2	NM_173394.2:1243	Endogenous	85.57	40.1	80.86	9.17	1.06	N/A	0.754858	0.330754	-1.52	1.7
Tie1		NM_011587.2	NM_011587.2:2715	Endogenous	49.57	11.49	55.89	6	-1.13	N/A	0.335735	-1.05078	-1.51	1.19
Tigit		NM_001146325.1	NM_001146325.1:730	Endogenous	81.79	26.29	41.15	3.3	1.99	N/A	0.00612965	4.83841	1.34	2.95
Timd4		NM_178759.4	NM_178759.4:236	Endogenous	5.13	3.55	6.03	3.89	-1.18	N/A	0.712927	-0.381844	-3.21	2.32
Tirap		NM_001177846.1	NM_001177846.1:254	Endogenous	148.07	16.74	123.8	15.66	1.2	N/A	0.0481129	2.33442	-1	1.43
Tlr1		NM_030682.1	NM_030682.1:805	Endogenous	194.84	47.33	232.81	27.12	-1.19	N/A	0.163652	-1.58704	-1.59	1.12
Tlr2		NM_011905.2	NM_011905.2:255	Endogenous	157.48	52.52	127.92	21.12	1.23	N/A	0.222659	1.35364	-1.18	1.79
Tlr3		NM_126166.2	NM_126166.2:1165	Endogenous	143.85	19.12	131.65	35.29	1.09	N/A	0.522999	0.679728	-1.28	1.53
Tlr4		NM_021297.2	NM_021297.2:2510	Endogenous	473.67	24.79	370.5	25.53	1.28	N/A	0.00028151	6.35315	1.17	1.4
Tlr5		NM_016928.2	NM_016928.2:560	Endogenous	24.71	11.12	14.76	4	1.67	N/A	0.0799952	2.10335	-1.09	3.05
Tlr6		NM_011604.3	NM_011604.3:475	Endogenous	104.18	29.05	72.36	10.94	1.44	N/A	0.035944	2.62909	1.03	2.02
Tlr7		NM_133211.3	NM_133211.3:3210	Endogenous	144.99	42.75	121.93	25.48	1.19	N/A	0.298963	1.1139	-1.21	1.72
Tlr8		NM_133212.2	NM_133212.2:110	Endogenous	504.93	145.2	248.29	20.66	2.03	N/A	0.00264706	5.74569	1.44	2.87
Tlr9		NM_031178.2	NM_031178.2:1801	Endogenous	375.07	121.08	246.01	66.51	1.52	N/A	0.0379762	2.50275	1.02	2.27
Tmed1		NM_010744.3	NM_010744.3:104	Endogenous	240.83	11.8	292.28	15.95	-1.21	N/A	0.00033963	-5.97377	-1.31	-1.12
Tmem173		NM_028261.1	NM_028261.1:1792	Endogenous	145.87	22.4	135.6	10.39	1.08	N/A	0.368507	0.971258	-1.12	1.29
Tnf		NM_013693.1	NM_013693.1:1135	Endogenous	129.51	32.88	44.51	7.03	2.91	N/A	0.00015836	7.78192	2.08	4.07
Tnfaip3		NM_009397.2	NM_009397.2:232	Endogenous	270.79	66.44	145.63	9.75	1.86	N/A	0.00327509	5.56221	1.36	2.53
Tnfrsf10b		NM_020275.3	NM_020275.3:1625	Endogenous	206.12	17.2	174.84	13.76	1.18	N/A	0.0114724	3.26441	1.05	1.33
Tnfrsf11a		NM_009399.3	NM_009399.3:692	Endogenous	142.34	22.44	111.11	21.31	1.28	N/A	0.0670086	2.14943	-1.03	1.68
Tnfrsf11b		NM_008764.3	NM_008764.3:35	Endogenous	30.67	12.96	44.78	11.69	-1.46	N/A	0.150903	-1.61763	-2.59	1.21
Tnfrsf12a		NM_001161746.1	NM_001161746.1:517	Endogenous	1281.5	143.32	913.18	26.44	1.4	N/A	0.00186593	6.48455	1.21	1.62
Tnfrsf13b		NM_021349.1	NM_021349.1:340	Endogenous	34.5	6.3	43.6	3.37	-1.26	N/A	0.040027	-2.68795	-1.58	-1.01
Tnfrsf13c		NM_028075.2	NM_028075.2:1170	Endogenous	2.47	1.94	2.26	2.07	1.1	N/A	0.843172	0.204445	-2.64	3.17
Tnfrsf14		NM_178931.2	NM_178931.2:625	Endogenous	643	199.59	342.93	49.62	1.88	N/A	0.00411838	4.46132	1.33	2.65
Tnfrsf17		NM_011608.1	NM_011608.1:140	Endogenous	1.54	1.34	1.58	0.9	-1.02	N/A	0.946623	-0.0691801	-2.2	2.1
Tnfrsf18		NM_009400.2	NM_009400.2:840	Endogenous	28.44	17.35	27.04	6.91	1.05	N/A	0.867325	0.175198	-1.99	2.2
Tnfrsf1a		NM_011609.2	NM_011609.2:615	Endogenous	1148.46	178.7	923.92	73.16	1.24	N/A	0.0389298	2.67411	1.01	1.53
Tnfrsf1b		NM_011610.3	NM_011610.3:3270	Endogenous	644.54	120.93	558.99	63.23	1.15	N/A	0.188793	1.46786	-1.1	1.46
Tnfrsf4		NM_011659.2	NM_011659.2:320	Endogenous	67.38	28.93	80.63	24.16	-1.2	N/A	0.436138	-0.820947	-2.01	1.4
Tnfrsf8		NM_009401.2	NM_009401.2:1275	Endogenous	16.49	7.05	9.48	1.39	1.74	N/A	0.0559544	2.5188	-1.06	3.2
Tnfrsf9		NM_001077508.1	NM_001077508.1:1590	Endogenous	27.67	11.97	12.58	6.07	2.2	N/A	0.0266108	2.73254	1.11	4.35
Tnfsf10		NM_009425.2	NM_009425.2:2055	Endogenous	160.35	40.3	119.99	31.9	1.34	N/A	0.0930283	1.90658	-1.07	1.91
Tnfsf11		NM_011613.3	NM_011613.3:615	Endogenous	15.43	7.99	18.2	3.17	-1.18	N/A	0.470978	-0.77873	-2.04	1.46
Tnfsf12		NM_011614.3	NM_011614.3:1215	Endogenous	179.62	17.74	176.86	10.37	1.02	N/A	0.770644	0.304024	-1.12	1.15
Tnfsf13		NM_023517.2	NM_023517.2:1443	Endogenous	10.63	7.96	14.85	3.22	-1.4	N/A	0.269267	-1.24037	-2.79	1.43
Tnfsf13b		NM_033622.1	NM_033622.1:225	Endogenous	15.46	5.86	6.07	5.84	2.55	N/A	0.121819	1.85813	-1.43	9.3
Tnfsf14		NM_019418.2	NM_019418.2:1060	Endogenous	39.07	12.6	29	3.6	1.35	N/A	0.0864288	2.0928	-1.07	1.94
Tnfsf15		NM_177371.3	NM_177371.3:4695	Endogenous	18.32	7.17	4.36	1.65	4.2	N/A	0.00036551	5.95794	2.38	7.43
Tnfsf18		NM_183391.3	NM_183391.3:1445	Endogenous	13.02	4.22	18.51	8.51	-1.42	N/A	0.245713	-1.2744	-2.8	1.38
Tnfsf4		NM_009452.2	NM_009452.2:346	Endogenous	6.51	2.8	6.31	6.38	1.03	N/A	0.955186	0.0589615	-3.7	3.93
Tnfsf8		NM_009403.2	NM_009403.2:125	Endogenous	7.23	4.31	6.8	5.13	1.06	N/A	0.858587	0.184224	-2.05	2.31
Tollip		NM_023764.3	NM_023764.3:260	Endogenous	495.15	73.56	477.95	49.21	1.04	N/A	0.668176	0.447373	-1.17	1.26
Tpsab1		NM_031187.4	NM_031187.4:663	Endogenous	17.41	2.54	25.71	130.09	-1.48	N/A	0.568304	-0.61988	-8.46	3.88
Traf2		NM_009422.2	NM_009422.2:1334	Endogenous	287.93	35.43	269.89	21.09	1.07	N/A	0.336737	1.03166	-1.09	1.24
Traf3		NM_001048206.1	NM_001048206.1:6385	Endogenous	157.2	21.16	175.3	23.75	-1.12	N/A	0.254416	-1.22792	-1.38	1.11
Traf6		NM_009424.2	NM_009424.2:980	Endogenous	286.04	46.09	244.66	20.83	1.17	N/A	0.0918059	1.99793	-1.04	1.42
Trem1		NM_021406.5	NM_021406.5:1704	Endogenous	40.1	10.21	16.33	6.37	2.46	N/A	0.004399	4.20512	1.46	4.14
Trem2		NM_031254.2	NM_031254.2:646	Endogenous	324.45	86.52	332.59	74.09	-1.03	N/A	0.871962	-0.166581	-1.46	1.39
Trp53		NM_011640.1	NM_011640.1:1835	Endogenous	519.95	49.41	570.31	36.44	-1.1	N/A	0.113601	-1.80663	-1.24	1.03
Twist1		NM_011658.2	NM_011658.2:994	Endogenous	553.77	61.9	653.39	57.79	-1.18	N/A	0.0299889	-2.66706	-1.37	-1.02
Txk		NM_001122754.1	NM_001122754.1:835	Endogenous	53.83	17.81	34.83	8.5	1.55	N/A	0.0434334	2.44107	1.01	2.36
Txnip		NM_023719.1	NM_023719.1:2340	Endogenous	1303.26	252.83	1375.66	91.14	-1.06	N/A	0.559033	-0.625294	-1.32	1.18
Tyk2		NM_001205312.1	NM_001205312.1:1532	Endogenous	120.43	30.3	117.98	15.48	1.02	N/A	0.871765	0.168549	-1.34	1.4
Ubc		NM_019639.4	NM_019639.4:2193	Endogenous	6135.85	283.83	5248.54	212.95	1.17	N/A	0.00050649	5.66408	1.1	1.25
Ulbp1		NM_029975.2	NM_029975.2:595	Endogenous	115.57	12.59	103.68	9.62	1.11	N/A	0.129128	1.70026	-1.04	1.3
Usp18		NM_011909.2	NM_011909.2:1190	Endogenous	350.37	48.45	230.15	74.19	1.52	N/A	0.0403437	2.68777	1.02	2.28
Usp9y		NM_148943.2	NM_148943.2:480	Endogenous	1.57	0.83	1.4	1.35	1.13	N/A	0.728635	0.36091	-1.93	2.44
Vcam1		NM_011693.2	NM_011693.2:1440	Endogenous	651.42	127.56	855.2	47.07	-1.31	N/A	0.0379699	-2.8889	-1.71	-1.01
Vegfa		NM_001025250.3	NM_001025250.3:3015	Endogenous	658.62	117.64	410.75	72.86	1.6	N/A	0.00235328	4.37873	1.24	2.07
Vegfc		NM_009506.2	NM_009506.2:1320	Endogenous	110.19	20.2	152.7	30.3	-1.39	N/A	0.0248628	-2.75867	-1.83	-1.05
Vhl		NM_009507.3	NM_009507.3:820	Endogenous	75.03	7.64	72.91	2.71	1.03	N/A	0.600823	0.558492	-1.12	1.19
Vim		NM_011701.4	NM_011701.4:34	Endogenous	23282.3	1796	23269.3	1330.53	1	N/A	0.989877	0.0131209	-1.11	1.11
Vwf		NM_011708.3	NM_011708.3:6354	Endogenous	24.34	8	43.01	6.02	-1.77	N/A	0.010428	-3.75654	-2.61	-1.2
Xaf1		NM_001037713.3	NM_001037713.3:100	Endogenous	1270.33	160.85	650.87	106.23	1.95	N/A	0.00012884	7.2191	1.57	2.43
Xbp1		NM_013842.2	NM_013842.2:825	Endogenous	1156.3	72.27	1032.94	63.23	1.12	N/A	0.019061	2.92809	1.02	1.23
Xcl1		NM_008510.1	NM_008510.1:103	Endogenous	120.21	24.61	214.27	22.31	-1.78	N/A	0.00088957	-5.93477	-2.26	-1.4
Xcr1		NM_011798.4	NM_011798.4:350	Endogenous	14.38	3.51	13.63	4.25	1.05	N/A	0.788636	0.277483	-1.49	1.66
Ythdf2		NM_145393.4	NM_145393.4:750	Endogenous	436.99	39.94	413.03	29.27	1.06	N/A	0.302716	1.10512	-1.07	1.19
Yy1		NM_009537.3	NM_009537.3:760	Endogenous	968.35	44.01	947.7	30.98	1.02	N/A	0.41251	0.868919	-1.04	1.08
Zap70		NM_009539.2	NM_009539.2:1030	Endogenous	101.32	23.86	67.4	10.11	1.5	N/A	0.0127367	3.37941	1.12	2.02
Zbp1		NM_021394.2	NM_021394.2:473	Endogenous	3125.57	464.7	1496.34	294.59	2.09	N/A	0.00021931	6.64932	1.61	2.71
Zfp13		NM_011747.2	NM_011747.2:419	Endogenous	2.24	2.04	2.24	1.75	-1	N/A	0.998591	-0.00182161	-2.81	2.8
Abcf1		NM_013854.1	NM_013854.1:875	Housekeeping	336.91	15.12	294.29	16.5	1.14	N/A	0.0034463	4.18292	1.06	1.24
Alas1		NM_020559.2	NM_020559.2:1034	Housekeeping	282.07	42.02	264.32	18.17	1.07	N/A	0.420085	0.869888	-1.14	1.29
Edc3		NM_153799.3	NM_153799.3:2570	Housekeeping	76.93	13.89	85.17	4.57	-1.11	N/A	0.307156	-1.14585	-1.42	1.16
Eef1g		NM_026007.4	NM_026007.4:338	Housekeeping	3730.87	166.01	3785.47	131.85	-1.01	N/A	0.58187	-0.575267	-1.08	1.05
Eif2b4		NM_001127355.1	NM_001127355.1:1562	Housekeeping	141.49	11.6	133.26	10.4	1.06	N/A	0.275795	1.16998	-1.06	1.2
G6pdx		NM_008062.2	NM_008062.2:2030	Housekeeping	1977	159.89	1659.52	76.22	1.19	N/A	0.00487552	4.2163	1.08	1.32
Gusb		NM_010368.1	NM_010368.1:1735	Housekeeping	377.91	47.99	467.83	27.23	-1.24	N/A	0.0130888	-3.5383	-1.45	-1.06
Hdac3		NM_010411.2	NM_010411.2:144	Housekeeping	373.04	20.66	409.44	26.09	-1.1	N/A	0.041811	-2.4324	-1.2	-1
Hprt		NM_013556.2	NM_013556.2:428	Housekeeping	2466	28.25	2082.3	90.68	1.18	N/A	0.00059078	8.45922	1.12	1.25
Nubp1		NM_011955.2	NM_011955.2:284	Housekeeping	232.77	21.01	211.76	14.8	1.1	N/A	0.104677	1.84564	-1.03	1.24
Oaz1		NM_008753.4	NM_008753.4:809	Housekeeping	5277.69	67.45	6013.74	174.03	-1.14	N/A	0.00014489	-9.23264	-1.18	-1.1
Polr1b		NM_009086.2	NM_009086.2:2795	Housekeeping	86.9	16.59	83.05	3.07	1.05	N/A	0.624571	0.526401	-1.21	1.33
Polr2a		NM_009089.2	NM_009089.2:2220	Housekeeping	1262.05	54.77	1273.08	16.36	-1.01	N/A	0.688182	-0.427127	-1.07	1.05
Ppia		NM_008907.1	NM_008907.1:390	Housekeeping	11105.7	587.65	12249.5	266.76	-1.1	N/A	0.0117689	-3.77964	-1.18	-1.03
Rpl19		NM_009078.2	NM_009078.2:92	Housekeeping	24095.7	1014.01	24054	401.58	1	N/A	0.934912	0.0856657	-1.05	1.06
Sap130		NM_172965.2	NM_172965.2:2182	Housekeeping	266.86	22.34	256.11	11.92	1.04	N/A	0.383484	0.937837	-1.07	1.16
Sdha		NM_023281.1	NM_023281.1:250	Housekeeping	318.56	20.12	333.35	22.4	-1.05	N/A	0.297892	-1.11357	-1.15	1.05
Sf3a3		NM_029157.3	NM_029157.3:40	Housekeeping	428.95	23.71	424.42	16.13	1.01	N/A	0.732035	0.356165	-1.06	1.08
Tbp		NM_013684.3	NM_013684.3:70	Housekeeping	226.17	22.43	207.04	9.63	1.09	N/A	0.138391	1.73097	-1.04	1.25
Tubb5		NM_011655.4	NM_011655.4:2260	Housekeeping	1034.34	66.73	1238.97	69.65	-1.2	N/A	0.00151071	-4.74913	-1.31	-1.09

## Sheet: Figure 1d
	Ccl17 mRNA relative expression
	Siah2 WT	Siah2 KO
	1	0.03
	2.69	0.13
	5.34	0.19
	1.36	0.27
	1.14	0.03
	Nos2 mRNA relative expression
	Siah2 WT	Siah2 KO
	0.54	20.29
	0.97	20.84
	1.38	56.34
	1.9	38.19
	0.9	12.3
	Ifng mRNA relative expression
	Siah2 WT	Siah2 KO
	0.65	3.12
	1	3.25
	1.1	1.94
	0.78	5.39
	1.01	1.89
	Cxcl9 mRNA relative expression
	Siah2 WT	Siah2 KO
	1.66	3.97
	2.71	4.89
	3.6	3.91
	1.96	6.25
	2.93	3.5
	Ccl22 mRNA relative expression
	Siah2 WT	Siah2 KO
	2.36	0.71
	4.59	1.07
	7.62	1.99
	6.13	2.98
	3.69	0.79
	Foxp3 mRNA relative expression
	Siah2 WT	Siah2 KO
	0.99	0.48
	1.86	0.68
	2.25	1.2
	2.14	0.81
	1.21	0.52

## Sheet: Figure 2a
	CD45+ cells/g of tumor x106
	Siah2 WT	Siah2 KO
	214.667	225.931
	246.51	271.026
	243.818	251.35
	198	266.283
		250.04
	CD4+ cells/g of tumor x106
	Siah2 WT	Siah2 KO
	48.53	46.07
	48.04	61.92
	37.64	68.48
	37.56	28.99
		43.96
	CD8+ cells/g of tumor x106
	Siah2 WT	Siah2 KO
	36.4	61.5172
	8.15294	76.8803
	70.3636	37.4
	60.4444	60.3071
		28.28
	CD11b/F480+ cells/g of tumor x106
	Siah2 WT	Siah2 KO
	11.06	8.88276
	63.4118	6.67094
	10.0091	9.5425
	11.9111	20.1606
		43.68
	CD11c+ cells/g of tumor x106
	Siah2 WT	Siah2 KO
	27.3	16.3034
	104.039	18.4872
	17.8909	18.425
	21.3556	31.4646
		69.16

## Sheet: Figure 2b
	CD45+ (%total cells)
	Siah2Wt	Siah2KO
	86.9	75.9
	84.1	85.7
	85.8	85.5
	82.4	87.2
		84.1
	CD4+ (%CD45)
	Siah2Wt	Siah2KO
	22.6	20.4
	19.5	22.8
	15.4	27.2
	18.9	10.9
		17.6
	CD8+ (%CD45)
	Siah2WT	Siah2KO
	16.9	27.2
	3.3	28.4
	28.9	14.9
	30.5	22.7
		11.4
	CD11b/F480+ (%CD45)
	Siah2Wt	Siah2KO
	5.09	3.97
	25.8	2.39
	3.98	3.87
	5.97	7.51
		17.5
	CD11c+ (%CD45)
	Siah2Wt	Siah2KO
	12.6	7.27
	42.4	6.64
	7.12	7.48
	10.7	11.7
		27.7

## Sheet: Figure 2c
	Tbet+CD4+ (%)
	Siah2 WT	Siah2 KO
	16.5	47.9
	18.9	30.5
	17.1	45.3
	16.8	22.9
	11.6	53.8
	6.39	63.3

## Sheet: Figure 2d
	Foxp3+ CD25+ CD4+ (%)
	Siah2 WT	Siah2 KO
	47	18.6
	40.4	33
	52.3	16
	43.2	30.2
	49	26.5
	50	16

## Sheet: Figure 2e
	IFNg+ CD4+
	Siah2 WT	SIah2 KO
	7.94	5.08
	8.5	12.5
	8.38	19.1
	5.25	10.5
	2.13	17.6
	5.64	12.5

## Sheet: Figure 2f
	GranzymeB+ CD4+
	Siah2 WT	SIah2 KO
	17.4	31.6
	19.4	25.8
	19.7	23.3
	13.4	22.5
	13.9	28.6
	20.2	24.3

## Sheet: Figure 2g
	IFNg+ CD8+
	Siah2 WT	SIah2 KO
	1.87	7.59
	3.09	6.76
	3.59	10.5
	2.73	2.85
	1.64	10
	6.11	6.15

[truncated: 71 more sheets: Figure 2h, Figure 3a, Figure 3b, Figure 3c, Figure 3d, Figure 3e, Figure 3f, Figure 4a, Figure 4c, Figure 4d, Figure 4e, Figure 4f, Figure 4g, Figure 5a, Figure 5b, Figure 5c, Figure 5d, Figure 5e, Figure 5f, Figure 5g …]
